# Supplementary material for: High diversity of fungal ecological groups in Andean–Patagonian Nothofagus forests
Source: PLoS One. 2023 Aug 24;18(8):e0290398. doi: 10.1371/journal.pone.0290398 (PMC10449153; doi:10.1371/journal.pone.0290398)
Supplement: S1 Table — (XLSX) [file pone.0290398.s001.xlsx]

## Sheet: SITES
Site data								Plant species abbreviations																									Soil properties
Site	Locality	Edible mushrooms	Coord X	Coord Y	Altitude (msnm)	Exposure (°)	Nothofagus species	Ac	Ap	As	Acs	Bh	Bt	Cq	Dw	Ec	G	Ga	La	Ld	Lh	Ls	Lr	Lz	Nd	Ng	No	Pl	Re	Rs	To	Um	pH	N-Total (mg/kg)	Phosphor (mg/kg)	Potasium (mg/kg)	Sodium (cmol+/kg)	Calcium (cmol+/kg)	Magnesium (cmol+/kg)	Aluminium (cmol+/kg)	Aluminium Saturation (%)	Clay %	Slime %	Sand %	Soil texture
RR	Caricuicui	Ramaria ssp.	727867	5617385	287	128	N. obliqua	+	2	0	0	r	+	0	0	0	+	0	0	0	3	0	0	0	0	0	3	r	2	r	0	r	6.1	0.51	4.7	194	0.15	20.19	4.13	0.04	0.2	16.8	57.6	25.6	Silt loam
CC	Linda Flor	Ramaria ssp.	730474	5624141	495	345	N. dombeyi	0	0	r	0	r	0	0	0	4	0	4	2	3	0	3	1	r	3	0	3	0	0	0	0	0	5.4	0.61	5.5	172	0.15	8.86	1.76	1.03	8.4	15.9	68.4	15.7	Silt loam
MCR	Pukura	Ramaria ssp.	751187	5624090	327	270	N. obliqua	2	0	0	0	0	+	0	0	0	0	0	3	0	0	0	0	0	0	0	3	0	2	0	0	0	5.8	0.53	9	195	0.16	20.75	4.26	0.04	0.2	10.5	43.4	46.1	Silt
PR	Pultro Camino	Boletus loyo	727027	5624328	282	180	N. obliqua	1	0	0	0	0	0	0	r	0	0	0	2	1	0	0	0	0	3	3	4	0	1	0	1	0	4.9	0.58	5.7	179	0.11	3.37	1.17	1.58	23.6	10.8	70.7	18.5	Silt loam
PC	Pultro Camino	Boletus loyo	727027	5624328	282	180	N. dombeyi	1	0	0	0	0	0	0	r	0	0	0	2	1	0	0	0	0	3	3	4	0	1	0	1	0	4.9	0.58	5.7	179	0.11	3.37	1.17	1.58	23.6	10.8	70.7	18.5	Silt loam
MR	Pullinque Alto	Boletus loyo	745700	5614643	496	320	N. obliqua	2	0	0	r	0	0	0	0	0	3	0	0	0	0	0	0	0	0	0	4	0	0	2	r	0	4.9	0.59	4.4	96	0.1	2.5	0.83	0.51	12.2	16.6	57.3	26.1	Silt loam
MC	Pullinque Alto	Boletus loyo	745700	5614643	496	320	N. dombeyi	2	0	0	r	0	0	0	0	0	3	0	0	0	0	0	0	0	0	0	4	0	0	2	r	0	4.9	0.59	4.4	96	0.1	2.5	0.83	0.51	12.2	16.6	57.3	26.1	Silt loam
PP	Pultro Pampa	Boletus loyo	727272	5625195	308	260	N. obliqua	0	0	0	0	0	0	+	0	0	0	0	0	0	0	0	0	0	3	0	2	0	0	2	+	0	4.9	0.55	5.8	169	0.08	1.84	1.09	0.58	14.4	15.6	65.6	18.8	Silt loam
Plant species				Brown- Blanquet (1964) scale:
				r =1 exemplar
Ac	Aristotelia chilensis			.+ = 2-5 exemplars, coverage <5%
Ap	Aetoxicum punctatum			1 =more than 5 exemplars coverage <5%
As	Azara lanceolata			2 = 5-25% coverage
Acs	Acaena ovalifolia			3 = 25-50% coverage
Bh	Blechnum hastatum			4 = 50-75% coverage
Bt	Boquila trifoliolata			5 = 75-100% coverage
Cq	Chusquea quila
Dd	Dasiphylum diacantoides
Dw	Drymis winteri
Ec	Eucryphia cordifolia
G	Variadas especies de Gramíneas
Ga	Gevuina avellana
La	Luma apiculata
Ld	Lomatia dentata
Lh	Lomatia hirsuta
Ls	Laureliopsis sempervirens
Lr	Lapageria rosea
Lz	Luzuriaga radicans
Nd	Nothofagus dombeyi
Ng	Nertera granadensis
No	Nothofagus obliqua
Pl	Persea lingue
Rs	Rhaphithamnus spinosus
Rs	Rubus sp.
To	Taraxacum officinalis
Um	Ugni moline
Braun-Blanquet, J. (1964) Pflanzensoziologie, Grundzüge der Vegetationskunde. 3rd Edition, Springer-Verlag, Berlin, 631.
