# Supplementary material for: High diversity of fungal ecological groups in Andean–Patagonian Nothofagus forests
Source: PLoS One. 2023 Aug 24;18(8):e0290398. doi: 10.1371/journal.pone.0290398 (PMC10449153; doi:10.1371/journal.pone.0290398)
Supplement: S2 Table — (XLSX) [file pone.0290398.s002.xlsx]

## Sheet: Table S2 reads stats
sample	sample numeric	raw	filtered	assembled	150bp	chimera
sample_1	1	91204	39313	25160	25159	22263
sample_2	2	218311	152246	103199	103197	96978
sample_3	3	183756	118303	86288	86284	74435
sample_4	4	140834	85451	59868	59868	57781
sample_5	5	130311	77971	63689	63689	56976
sample_6	6	54194	20993	16473	16473	15986
sample_7	7	41992	21083	18918	18918	18342
sample_8	8	44083	23884	21687	21686	20852
sample_9	9	124448	96304	82631	82631	78356
sample_10	10	121743	92155	70512	70510	66798
sample_11	11	83150	56103	50111	50108	48838
sample_12	12	119672	90513	66311	66310	63837
sample_13	13	120462	94276	77264	77264	72982
sample_14	14	114037	83968	69109	69109	66256
sample_15	15	113993	85407	68450	68450	66650
sample_16	16	42130	16973	13070	13070	12467
sample_17	17	83875	42642	36299	36297	32050
sample_18	18	97152	50025	35713	35713	33622
sample_19	19	70818	38730	32579	32577	32074
sample_20	20	81440	47080	39006	39002	33328
sample_21	21	21622	8813	8198	8198	7961
sample_22	22	21843	9094	8101	8101	7954
sample_23	23	23857	9431	8795	8795	8556
sample_24	24	68971	40542	35869	35868	34270
sample_25	25	78047	48366	30919	30912	28832
sample_26	26	71780	43267	37129	37128	36369
sample_27	27	78991	47767	38427	38427	31945
sample_28	28	86610	53052	38011	38011	35758
sample_29	29	80260	45388	33440	33437	30635
sample_30	30	60691	36423	29739	29739	28047
sample_31	31	50911	20352	17548	17547	16415
sample_32	32	92951	51101	31679	31678	30636
sample_33	33	75507	39624	36288	36286	34095
sample_34	34	90838	48521	35817	35817	34861
sample_35	35	79192	46998	37446	37444	31437
sample_36	36	37180	16035	12340	12340	10723
sample_37	37	47831	21730	18947	18947	9633
sample_38	38	45551	20527	15168	15167	12540
sample_39	39	127055	81008	67310	67309	48061
sample_40	40	96391	60094	50861	50860	45035
sample_41	41	111350	65779	50475	50475	42391
sample_42	42	116908	69873	49336	49335	33342
sample_43	43	119084	73028	57241	57241	52912
sample_44	44	77663	46768	37686	37686	33931
sample_45	45	107779	65445	50978	50977	46117
sample_46	46	127989	102129	52033	52033	46624
sample_47	47	196235	154676	88910	88907	82333
sample_48	48	199984	156496	96777	96776	87356
	Min	21622	8813	8101	8101	7954
	Max	218311	156496	103199	103197	96978
	Average	93139.1	58661.4	43995.9	43994.9	39992.5
