# Supplementary material for: High diversity of fungal ecological groups in Andean–Patagonian Nothofagus forests
Source: PLoS One. 2023 Aug 24;18(8):e0290398. doi: 10.1371/journal.pone.0290398 (PMC10449153; doi:10.1371/journal.pone.0290398)
Supplement: S3 Table — (XLSX) [file pone.0290398.s003.xlsx]

## Sheet: Table S3 fungal genera
	CC-O	CC-Y	MC-O	MC-Y	MCR-O	MCR-Y	MR-O	MR-Y	PC-O	PC-Y	PP-O	PP-Y	PR-O	PR-Y	RR-O	RR-Y	Mean	trophicMode
Inocybe	20.974	17.1047	28.7228	25.7357	41.9094	24.123	25.8798	29.0243	13.3837	17.7311	18.6239	14.303	17.9154	30.0584	1.63051	18.7027	21.6139	Symbiotroph
Tomentella	2.5423	5.37869	21.5367	2.33574	16.717	19.7073	30.9036	11.0408	2.87048	4.08318	5.95227	19.4864	26.7582	5.93969	7.43579	18.3836	12.567	Symbiotroph
Davidhawksworthia	14.1733	8.80254	8.93388	7.21992	1.90233	0.614631	4.37049	7.11407	8.49059	4.50411	9.0056	10.5392	9.5319	7.80914	1.12736	0.622676	6.54761	Pathotroph-Saprotroph
Clavulina	0.996732	23.1941	3.27244	8.71779	0.255156	0.498737	2.03898	11.6659	8.8248	11.2232	0.160192	11.0648	2.21263	11.4808	0.323817	1.07163	6.0626	Symbiotroph
Apiotrichum	5.54222	4.31684	1.74522	4.77848	0.635056	0.653697	1.59687	1.15183	17.5434	7.31819	0.395398	1.08995	4.50181	4.27366	25.5598	1.14287	5.14033	Saprotroph
Sebacina	14.5509	1.35607	0.274084	1.17818	6.94876	14.3514	1.32412	6.25099	1.47049	6.1626	0.00822739	0.738674	1.11627	14.0967	0.415194	0.530934	4.42335	Symbiotroph
Cortinarius	3.69382	5.08552	0.972681	2.24422	1.3665	0.360705	4.40128	2.62097	4.32267	11.1523	2.67826	2.64947	3.82654	3.30117	3.16849	3.13485	3.43621	Symbiotroph
Ruhlandiella	1.85887	4.91459	3.65488	0.288745	0.507477	13.1651	0.112177	0.963033	3.91613	2.99853	2.58582	1.06647	2.76234	2.2278	0.737868	0.628532	2.64927	Symbiotroph
Penicillium	0.77615	0.885744	1.86122	3.83232	0.738536	0.216163	0.560883	1.10741	2.08854	2.14722	1.77373	3.81708	0.632398	0.525387	2.98517	4.66031	1.78802
Saitozyma	0.671467	0.29214	1.26716	1.48369	0.472039	0.316431	0.127573	0.314136	6.85162	8.59201	1.24959	2.81111	0.338402	0.898616	0.292977	0.219596	1.63741
Leptodontidium	1.87532	0.93029	1.97213	2.00446	2.46226	0.334662	1.4451	1.15501	1.27455	0.808753	3.52955	2.88607	1.9171	0.809857	0.292406	2.12471	1.61389	Symbiotroph
Polyozellus	4.47445	4.68667	0.497176	0.587803	1.80736	1.58215	5.44387	0.242742	0.650094	0.490297	1.83519	0.0605026	0.264903	0.365511	0.178756	1.29317	1.52879	Symbiotroph
Pachylepyrium	2.11235	0.221695	2.14296	0.367377	0.100645	0.257833	0.316734	2.23544	0.89365	0.28062	6.22039	1.04209	4.08532	1.99294	0.420334	1.36247	1.5033	Saprotroph
Rickenella	3.27359	0.132603	0.127481	0.235895	0.0226806	0.981848	5.25691	0.152308	2.8888	0.181299	6.96182	0.157126	2.81746	0.515464	0.0719593	0.126878	1.49401	Pathotroph
Sistotrema	2.92739	15.3726	0.00892368	0.867525	0.0949748	0.0572961	0.0439908	0.0253847	0.0714188	0.0394129	0	2.49777	0.0244997	0.96808	0.0828103	0.535814	1.47612	Pathotroph-Saprotroph
Phanerochaete	0.130106	0.0372945	0.00509924	0.00644521	3.30711	0.429721	0.0197959	0.0142789	0.211509	5.72118	3.57165	4.46636	0.039812	3.77639	0.0748148	0.241067	1.37829	Saprotroph
Otidea	0.00598189	0.0435102	0.047168	0.119881	3.91381	10.4474	3.62705	0.234809	0.198691	0.163958	0.0290378	0.149902	0.0122498	0.0154364	0.41348	0.336713	1.23494	Saprotroph-Symbiotroph
Hydnum	5.35903	0.301464	0.30213	7.43262	0.221135	0.625049	0.9612	0.253847	0.365334	0.0536016	0.0750144	0.0234786	2.13913	0.869949	0.123359	0.255707	1.21013	Symbiotroph
Russula	0.00299094	0.00414383	0.196321	0.030937	0.194202	0.0091153	0.930406	11.4263	0.0329625	0.586464	1.80857	0.037024	0.918738	0.137273	0.00970879	0.0253755	1.02191	Symbiotroph
Ilyonectria	0.212357	0.19476	0.0356947	0.0141795	0.174357	0.0572961	0.138571	0.269713	0.123609	0.168687	0.0561398	1.83946	0.569617	1.37659	7.40495	2.59123	0.951701	Pathotroph
Trichoderma	0.287878	0.318039	1.58459	3.21616	0.202707	0.412793	0.217755	0.582262	1.42929	0.572275	3.18981	1.11072	0.125561	0.0926181	0.386638	0.247899	0.873562	Pathotroph-Saprotroph-Symbiotroph
Cladophialophora	0.108422	0.04869	0.130031	0.262965	0.567014	0.0768289	1.4495	1.80549	0.134597	1.3826	1.73065	0.297998	1.6522	0.807101	0.752146	0.286938	0.718323	Saprotroph
Capronia	0.52192	0.563561	0.364596	0.220426	0.331703	1.03784	0.736847	0.22529	0.0595156	0.80087	0.734657	1.29132	0.558899	0.387011	0.353514	3.05872	0.702919	Symbiotroph
Mortierella	0.424714	0.276601	0.136405	2.58195	0.153094	0.186212	0.567482	0.712359	0.89365	0.975864	0.703199	0.226659	1.28164	0.12735	1.28784	0.405032	0.683753	Saprotroph-Symbiotroph
Amanita	0.000747736	0.00414383	3.67401	4.95379	0.0127578	0.00520874	0.274943	0.153895	0.00824063	0	0.192618	0.0252847	0.0811552	0.0011026	0.00342663	0.00585589	0.587323	Saprotroph-Symbiotroph
Aotearoamyces	0.166745	0.114991	0.0293207	0.840455	0.147424	0.0221371	0.125374	0.111058	0.239894	0.111933	0.0972767	0.315155	0.0719678	0.113567	2.4489	3.51646	0.529541	Saprotroph
Tricholoma	0.011216	0.0559417	0.00637406	0.0128904	0.280672	0.104175	0.488298	0.00475964	5.03594	0.320033	0.000483964	0.0659208	0.0275621	0.0341805	1.14278	0.165917	0.484822	Pathotroph-Symbiotroph
Phallus	0.112908	0.0787328	0	0	0	0	0	0	0	0	0	0	0	0.0430013	0.252429	6.98705	0.467132	Saprotroph
Vuilleminia	0.110665	0.0549058	0	0.00257808	0.00283507	0.00390656	0	0.00158655	0	0	0.00338775	0	0.00306246	0.0501681	0.239293	5.83442	0.394175	Saprotroph
Calvolachnella	0.669224	0.0880564	0.986704	1.82915	0.0538663	0.0130219	0.156168	0.660003	0.0851531	1.16189	0.0425888	0.0957206	0.0612492	0.073874	0.037693	0.0487991	0.378948
Subulicystidium	0.0882329	0.162645	0.118557	0.836588	0.177192	1.53528	1.10637	0.0888466	0.109875	0.565969	0.129702	0.488536	0.229684	0.020398	0.0137065	0.136637	0.363014	Saprotroph
Atractospora	0.0889806	0.0341866	0.0127481	0.00128904	0.160181	0.0104175	0.00879817	0.0126924	0.0210594	0.0126121	0.00338775	0.104751	0.146998	0.103644	4.79729	0.2235	0.358908
Oidiodendron	0.255726	0.147106	0.582589	0.315815	0.18428	0.111988	0.248548	0.412502	0.312228	0.302691	0.0425888	0.268198	0.116373	0.298252	0.105655	2.02223	0.357923	Pathotroph-Symbiotroph
Alpinaria	0.0650531	0.0445462	0.206519	0.45761	0.90864	0.328151	0.0505895	0.130097	0.133681	0.134004	0.0159708	0.576129	0.4364	0.282265	0.8835	0.168845	0.301375	Pathotroph-Saprotroph
Lasiosphaeria	0.0269185	0.0196832	3.65871	0.273277	0.021263	0.00130219	0.0307936	0.0809139	0.0741656	0.266431	0.0517841	0.075854	0.119436	0.00330779	0.0536839	0.00195196	0.297467	Saprotroph
Umbelopsis	0.0373868	0.153322	0.113458	0.26941	0.0269332	0.0377634	0.0571881	0.0475964	0.204184	0.236477	3.01074	0.0912054	0.0153123	0.0325266	0.0833814	0.20398	0.288804	Saprotroph
Porodiplodia	0.0149547	0.00828766	0.291932	0.0966781	0.415338	1.51574	0.0505895	0.0761542	0.095225	0.179723	0.0440407	1.35092	0.122498	0.036937	0.107939	0.00390392	0.275679
Leohumicola	0.456119	0.173005	0.0369695	0.0283589	0.205543	0.0651093	0.0637867	0.269713	0.0796594	0.143463	0.0106472	0.463251	0.0842176	0.462539	1.40892	0.159085	0.256899	Saprotroph
Olpidium	0.0448642	0.0300428	0	0.00386713	0.384152	0.0195328	0.00439908	0	0.0128188	0.0236477	0.00290378	0.00812722	0	0.0441039	3.41464	0.101502	0.255913	Pathotroph
Descolea	0.028414	0.00414383	0.0293207	0.00515617	0.0878872	0.0442743	0.0219954	0.201491	1.59593	0.097744	0.480576	1.30848	0.0673741	0.0622967	0.0348374	0.0224476	0.255773	Symbiotroph
Solicoccozyma	0.0874851	0.00725171	0.0152977	0.0193356	0.00992274	0.00781311	0.0439908	0.0190386	0.196859	0.146616	0.737561	0.0252847	0.177623	0.0391422	1.98859	0.0741746	0.224749
Archaeorhizomyces	0.0119638	0.00932362	0.674375	0.0451165	1.65568	0.303409	0.0461904	0.00951928	0.00915625	0.0567546	0.0701748	0.0406361	0.0229684	0.128453	0.0782415	0.405032	0.222937
Amorphotheca	0.00598189	0.00310787	0.30213	0.0219137	0.257991	0.360705	0.00439908	0.034904	0.0228906	0.094591	0.00145189	2.21873	0.0796239	0.0457578	0.000571105	0.00780785	0.21641	Saprotroph
Coniochaeta	0.011216	0.00103596	0.0242214	0.2823	0.00708767	0.0169284	0.0857822	0.498175	0.464222	0.0536016	1.74905	0.037927	0.0413432	0.0170902	0.0656771	0.106382	0.216377	Pathotroph-Saprotroph-Symbiotroph
Butyriboletus	0.000747736	0	0	0	0	0	0	0	0.00183125	0	3.40081	0.00451512	0.00765615	0.0011026	0	0	0.213542	Pathotroph-Saprotroph-Symbiotroph
Aspergillus	0.0702872	0.185437	0.322527	0.1882	0.191367	0.0234393	0.0417913	0.165001	0.150163	0.0882849	0.173259	0.518336	0.117905	0.0545785	0.132496	0.993549	0.213539
Uzbekistanica	0.0164502	0.105668	0.127481	0.135349	0.999362	0.264344	0.0373922	0.0571157	0.0393719	0.132427	0.426856	0.231174	0.206716	0.105298	0.288408	0.0653907	0.202425	Saprotroph
Talaromyces	0.0575757	0.127423	0.0535421	1.21686	0.177192	0.0169284	0.0439908	0.0285578	0.114453	0.163958	0.0590436	0.144484	0.073499	0.0418987	0.177043	0.486039	0.186405	Saprotroph
Diversispora	0.03963	0.0652654	0.00127481	0.0128904	0.136083	0.0546918	0.00219954	0	0.0119031	0.00472955	0	0.0487633	0.0964675	0.0358344	2.22503	0.156157	0.180682	Symbiotroph
Pseudohyphozyma	0.0687917	0.0362585	0.889818	0.697372	0.0127578	0.00781311	0.327732	0.034904	0.220666	0.214406	0.0208104	0.0198665	0.0505306	0.025911	0.0708171	0.0458711	0.17152
Penicillago	0.0740259	0.023827	0.323802	0.0180466	0.00567014	0.0247415	0.0131973	0.00634618	0.300325	0.00788258	1.30961	0.328701	0.0367495	0.00275649	0.173616	0.0605108	0.169363
Naganishia	0	0	0	0	0	0	0	0	0.000915625	0.00788258	2.62599	0.00180605	0	0.000551298	0	0.00195196	0.164943
Peniophorella	0.37985	0.0165753	0	0.00257808	0	0	0.00659863	0	0.00640938	0.00157652	2.10331	0.000903024	0.00306246	0.0352831	0.00456884	0.00195196	0.160167	Saprotroph
Tremella	0.0725304	0.0424743	0.0790383	0.0824987	0.228223	0.216163	0.0153968	0.0253847	0.349769	0.299538	0.0493643	0.0541815	0.549711	0.224378	0.059395	0.0556309	0.15023
Blastobotrys	1.31078	0.0890924	0.00509924	0.0128904	0.00850521	0	0.00439908	0.00158655	0.431259	0.134004	0.0508162	0.0451512	0.0214372	0.224378	0.0491151	0.00585589	0.149648
Preussia	0.0164502	0	0.0790383	1.19107	0.021263	0.00520874	0.160567	0.112645	0.00640938	0.0189182	0.300058	0.0153514	0.0826864	0.243674	0.0599661	0.0644148	0.148608	Saprotroph
Ceratobasidium	0.0373868	0.024863	0.00127481	0	0.00141753	0	0	0	0	0	0	0	0	0.0154364	2.12851	0.0731986	0.14263	Pathotroph-Saprotroph-Symbiotroph
Exophiala	0.100944	0.110848	0.105809	0.0386713	0.0836346	0.0286481	0.052789	0.0158655	0.108044	0.228595	0.411369	0.189635	0.16231	0.0374883	0.401487	0.136637	0.138298	Pathotroph-Saprotroph
Coleophoma	0.119638	0.0569777	0.145328	0.0425384	0.0935573	0.0221371	0.0725849	0.177693	0.141922	0.0536016	0.113732	0.186023	0.134748	0.0380396	0.716737	0.0771025	0.137023	Saprotroph
Hydnangium	0	0	0.0127481	0.0116014	0.00141753	0	0.0153968	0.176107	0.000915625	0.0220712	1.70694	0.000903024	0.195997	0	0	0	0.134006	Symbiotroph
Lactifluus	0.0433687	0.0145034	0	0.00128904	0	0	0	0.00158655	0	0	0.000483964	0.000903024	0.0275621	0.0181928	0.070246	1.96465	0.133924
Toxicocladosporium	0.00972057	0.0165753	0.0305955	0.189489	0.0552839	0.0442743	0.0593876	0.08726	0.0201438	0.0252243	0.841129	0.0352179	0.280215	0.0159877	0.356941	0.0556309	0.132692	Pathotroph-Symbiotroph
Metapochonia	0.0560802	0.0134675	0.0535421	0.585225	0.0850521	0.104175	0.0659863	0.144376	0.125441	0.122968	0.0735625	0.229368	0.151592	0.0722201	0.129641	0.0917422	0.131527	Pathotroph-Symbiotroph
Phyllachora	0.0366391	0.0134675	0	0	0.060954	0.00260437	0	0	0.00183125	0	0.0111312	0.00270907	0.00459369	0.0237058	1.78642	0.0419672	0.124126
Nolanea	0.45911	0.0113955	0.583863	0	0.0297682	0.0104175	0.052789	0.48231	0.0164813	0.0599076	0.00241982	0.0830782	0.019906	0.0126799	0.0245575	0.0165917	0.11658	Saprotroph
Hygrocybe	0.0134593	0.0227911	0	0.00128904	0.223971	0.0156262	0.00219954	0.00317309	0.0036625	0.00157652	0	0	0.0765615	0.00551298	0.212451	1.24047	0.113922	Saprotroph-Symbiotroph
Pezicula	0.0777646	0.0207192	0.0726642	0.0399603	0.00992274	0.00651093	0.0109977	0.0285578	0.0320469	0.0898614	0.0367813	0.352179	0.110249	0.379293	0.302115	0.210812	0.111277	Pathotroph-Saprotroph
Hymenoscyphus	0.0620621	0.135711	0.020397	0.0760535	0.0538663	0.0156262	0.0175963	0.0444233	0.0622625	0.190758	0.0164548	0.0225756	0.00765615	0.0656045	0.909771	0.0585589	0.109961	Pathotroph-Saprotroph-Symbiotroph
Rhizodermea	0.208618	0.123279	0.152977	0.146951	0.0198455	0.0130219	0.0637867	0.0825004	0.242641	0.163958	0.0353294	0.0650177	0.297059	0.079387	0.0137065	0.0253755	0.108341	Saprotroph
Thyronectria	0.0889806	0.0300428	0.0637406	0.0734754	0.0354384	0.0130219	0.0219954	0.0285578	0.391888	0.0126121	0.0120991	0.0668238	0.353714	0.0385909	0.329528	0.118094	0.104913	Pathotroph-Saprotroph-Symbiotroph
Rhytidhysteron	0.00523415	0.00932362	0.167	0.0464055	0.148841	0.00390656	0.0175963	0	0.666575	0.37994	0.115183	0.0541815	0.00612492	0.031424	0.00228442	0.0175677	0.104474	Saprotroph
Collembolispora	0.0216844	0.00725171	0.00127481	0.00128904	0.575519	0.00520874	0.00439908	0.0364906	0.007325	0.0283773	0.000967928	0.0334119	0.0352183	0.0474117	0.761855	0.0214716	0.0993222
Phomopsis	0.0209366	0.00517979	0	0.00128904	0.0226806	0.0104175	0	0	0.00183125	0	0	0.0144484	0.0122498	0.0121286	1.37808	0.0722226	0.0969664	Pathotroph-Saprotroph-Symbiotroph
Trichocladium	0.0867374	0.0517979	0	0	0	0	0	0	0	0	0	0.000903024	0	0.0534759	0.0805259	1.27366	0.0966935	Saprotroph
Acantholichen	0.361157	0.0124315	0.0254962	1.02994	0	0	0.0549886	0	0	0.00315303	0	0.000903024	0.033687	0.00661558	0.00399774	0.000975981	0.0958344	Symbiotroph
Rhodoveronaea	0.0553325	0.00310787	0.0254962	0.0773425	0.0311858	0.157564	0.0131973	0.0983659	0.271941	0.0362599	0.223591	0.339537	0.0183748	0.152158	0.0114221	0.000975981	0.0947408	Saprotroph
Hyphodiscus	0.0433687	0.0279709	0.0828627	0.0567178	0.259409	0.0299503	0.112177	0.0364906	0.0476125	0.0283773	0.104536	0.0487633	0.240403	0.0181928	0.0371219	0.304506	0.0924037	Pathotroph
Entimomentora	0.00672963	0.0901284	0.00127481	0.0335151	0.307605	0.0234393	0.00439908	0.00158655	0.845122	0.0536016	0.00483964	0.00270907	0.0352183	0	0.00285553	0	0.088314
Phaeotremella	0.115899	0.00932362	0.0892368	0.627763	0.0496137	0.0299503	0.206757	0.017452	0.0402875	0.0220712	0.00387171	0.0126423	0.0260309	0.0121286	0.119932	0.00878383	0.086984
Ganoderma	0.0530893	0.0466181	0.094336	0.433118	0.00992274	0.00781311	0.0285941	0.112645	0.0586	0.048872	0.0493643	0.0243817	0.0275621	0.0325266	0.161052	0.203004	0.0869687	Pathotroph-Saprotroph
Glutinoglossum	0.00747736	0.00517979	0	0	0.018428	0	0.00219954	0	0.000915625	0.00315303	0.0154868	0.0144484	0	0.0011026	0.0628216	1.24828	0.0862183	Saprotroph
Clavaria	0.00149547	0.00103596	0.0127481	0.0206247	0.121908	0.00260437	0.00879817	0.0666349	0.000915625	0.00472955	0.00725946	0.000903024	0.979987	0.00826947	0.0439751	0.0790545	0.085059	Saprotroph
Dissophora	0.0785123	0.235162	0.0446184	0.353197	0.018428	0.014324	0.0329931	0.0253847	0.0466969	0.0599076	0.0053236	0.281744	0.0505306	0.0176415	0.0508284	0.0419672	0.0848287	Saprotroph
Mucor	0.011216	0.0404024	0.00637406	0.00773425	0.0042526	0.00520874	0	0.00158655	0.0119031	0.0094591	0.976639	0.00722419	0.0107186	0.00551298	0.2016	0.00975981	0.0818495
Cladosporium	0.0388823	0.0196832	0.0356947	0.125037	0.0269332	0.014324	0.0373922	0.0729811	0.0283844	0.0141886	0.0677549	0.0568905	0.163842	0.0237058	0.431756	0.134685	0.0807584
Hyaloscypha	0.0306572	0.0113955	0.390092	0.117303	0.0240981	0.0117197	0.0505895	0.0428367	0.021975	0.0315303	0.0169387	0.037024	0.467025	0.00771818	0.0125643	0.0126878	0.0803847	Saprotroph
Gorgomyces	0.0269185	0.0124315	0.00509924	0.00902329	0.00708767	0.00260437	0.00659863	0.00317309	0	0.00157652	0.000967928	0.0117393	0.215903	0.0104747	0.908058	0.0556309	0.0798304
Capturomyces	0.0119638	0.00621575	0.0930612	0.0335151	0.0141753	0.0781311	0.101179	0.0380771	0.0109875	0.097744	0.129218	0.0722419	0.488462	0.0253597	0.00171332	0.050751	0.0782998
Myxotrichum	0.0336481	0.0362585	0.202695	0.114725	0.0269332	0.0221371	0.0835826	0.0666349	0.04395	0.126121	0.0154868	0.0541815	0.0137811	0.0115773	0.0182754	0.368921	0.0774318	Saprotroph-Symbiotroph
Monocillium	0.121881	0.0217551	0	0	0.0170104	0.00130219	0.00219954	0.0158655	0.0274688	0.00630606	0.00241982	0.0126423	0.00765615	0.0176415	0.0982301	0.885215	0.0773496	Saprotroph
Cephalosporium	0.0104683	0.00828766	0.160626	0	0.0368559	0.326848	0	0.00317309	0.00183125	0.0252243	0	0.0135454	0.00153123	0.00441039	0.299259	0.336713	0.0767984	Pathotroph-Saprotroph
Pichia	0.0134593	0.00414383	0	0	0.0467787	0.0091153	0.0417913	0	0.753559	0.121392	0.00338775	0.0036121	0.0244997	0.00826947	0.137065	0.0585589	0.076602	Pathotroph-Saprotroph-Symbiotroph
Cordana	0.0897283	0.00932362	0.450008	0.350619	0.0226806	0.00520874	0.0307936	0.0666349	0.0128188	0.0362599	0.027102	0.0036121	0.0719678	0.00330779	0.0154198	0.00585589	0.0750838	Pathotroph-Saprotroph
Dactylonectria	0.00747736	0.00310787	0.00127481	0.00128904	0.596782	0.0442743	0	0.00793273	0.0329625	0.0252243	0	0.0180605	0.0153123	0.00606428	0.393492	0.00585589	0.0724444	Pathotroph-Saprotroph-Symbiotroph
Blumenavia	0.646792	0.0196832	0	0	0.00708767	0.0117197	0.00219954	0.00158655	0.0265531	0.00472955	0.00435567	0.288065	0.00918738	0.00220519	0.00685327	0.00780785	0.0649266	Saprotroph
Pleuroascus	0.0321527	0.0300428	0.00382443	0.0206247	0.116238	0.0234393	0	0	0.686719	0.0094591	0.00338775	0.0343149	0.0260309	0.000551298	0.0428329	0.00195196	0.0644731	Saprotroph
Codinaea	0.246753	0.0165753	0.0752138	0.0837877	0.00708767	0.00260437	0.00659863	0.126924	0.0759969	0.274314	0.00919531	0.0117393	0.0566555	0.00551298	0.00456884	0.0253755	0.0643064	Pathotroph-Saprotroph
Neofabraea	0.19142	0.0756249	0.0586413	0.0786316	0.0297682	0.0117197	0.0395918	0.0206251	0.13185	0.137157	0.0440407	0.00993327	0.0260309	0.00330779	0.129641	0.0146397	0.062664	Pathotroph
Knufia	0	0.0828766	0	0	0	0.00130219	0	0	0	0	0	0.00180605	0	0.0352831	0.783557	0.0927182	0.0623464	Symbiotroph
Metarhizium	0.0740259	0.0124315	0.0280458	0.0580069	0.0198455	0.00390656	0.00879817	0.150722	0.0558531	0.045719	0.142769	0.0505694	0.00459369	0.0308727	0.153627	0.12395	0.0602335	Pathotroph
Crucellisporium	0.0403778	0.208228	0.10071	0.00386713	0.0042526	0.00130219	0.0439908	0.069808	0.00824063	0.121392	0	0.075854	0.0137811	0.00330779	0.239864	0.0136637	0.05929
Acaulospora	0.0463596	0.0165753	0.0165725	0.0438274	0.00992274	0	0.0109977	0.0190386	0.0265531	0.0346834	0.0764663	0.0406361	0.033687	0.0567837	0.435753	0.0634388	0.058206	Symbiotroph
Sarocladium	0.00523415	0.0331507	0.0114733	0.0128904	0.0255156	0.055994	0.0197959	0.0809139	0.00824063	0.0283773	0.013067	0.00541815	0.470087	0.0126799	0.048544	0.0380633	0.0543403	Saprotroph
Cyphellophora	0.00897283	0.00621575	0.00764887	0.0141795	0.300517	0.0885486	0.0175963	0.0412502	0.00549375	0.0173417	0.0566238	0.0659208	0.0107186	0.00551298	0.12907	0.0927182	0.0542706	Pathotroph-Saprotroph
Auriculoscypha	0.510704	0	0.0548169	0.00386713	0.00850521	0.00651093	0	0.00158655	0.0293	0	0.00145189	0.198665	0	0.00937207	0.037693	0.00585589	0.0542705	Pathotroph
Microcera	0.00448642	0	0.509924	0.0644521	0.00141753	0.00130219	0.0131973	0.0904331	0.0256375	0.0583311	0.00629153	0.000903024	0.0658429	0	0.00685327	0.000975981	0.053128	Pathotroph-Saprotroph-Symbiotroph
Metschnikowia	0.129358	0.00932362	0.104535	0.0193356	0.0042526	0.00781311	0.0549886	0.0158655	0.341528	0.10405	0.00774342	0.00903024	0.0153123	0.0143338	0.00399774	0.00780785	0.0530797
Candida	0.186934	0.0414383	0.0318703	0.0683192	0.0382734	0.0221371	0.0307936	0.034904	0.0979719	0.048872	0.0314577	0.0144484	0.0229684	0.0248084	0.101086	0.051727	0.0530006
Pleotrichocladium	0.000747736	0.111883	0.00127481	0.00257808	0.0127578	0.00130219	0.00219954	0.0301444	0.00640938	0.0693667	0.355229	0.0198665	0.0842176	0.0534759	0.0770992	0.00878383	0.0523335	Saprotroph
Melanogaster	0.000747736	0	0.625932	0.0876548	0	0	0.0615872	0.0285578	0.00549375	0	0.000483964	0	0.0137811	0	0.000571105	0	0.0515506	Symbiotroph
Acremonium	0.0321527	0.025899	0.0917864	0.061874	0.00850521	0.00260437	0.0373922	0.052356	0.0421188	0.0362599	0.0377492	0.0144484	0.0750302	0.011026	0.103941	0.181532	0.0509172	Pathotroph-Saprotroph-Symbiotroph
Thozetella	0.000747736	0.00207192	0.00127481	0	0.192785	0.0091153	0.00219954	0	0.00457813	0.0394129	0.00387171	0.494857	0	0.00826947	0.0154198	0.0312314	0.0503647	Saprotroph
Acremoniopsis	0.0224321	0.0103596	0	0.00257808	0.0297682	0.00260437	0	0	0.00457813	0.0157652	0.00483964	0.00632117	0.00306246	0.00441039	0.00970879	0.664643	0.048817	Saprotroph
Chloridium	0.0897283	0.0207192	0.0242214	0.153396	0.018428	0.0117197	0.0175963	0.0650484	0.0192281	0.138733	0.00435567	0.00903024	0.0244997	0.0402448	0.0953746	0.0390392	0.0482102	Pathotroph-Saprotroph-Symbiotroph
Ramgea	0.0747736	0.0372945	0.026771	0.0747644	0.021263	0.0117197	0.00879817	0.0380771	0.2051	0.107203	0.013067	0.0397331	0.0581867	0.0253597	0.0228442	0.00390392	0.0480537	Saprotroph
Funneliformis	0.00373868	0.00621575	0.00127481	0	0.245234	0.0299503	0	0	0.00915625	0.0126121	0	0.00903024	0.00306246	0.011026	0.326672	0.0985741	0.0472842	Symbiotroph
Tritirachium	0.00224321	0.00725171	0	0.455032	0	0	0.024195	0.00951928	0	0	0	0	0.00153123	0.00165389	0.00114221	0.239115	0.0463552	Saprotroph
Tuber	0.0553325	0.00725171	0.0254962	0.0103123	0.0637891	0.0390656	0.0395918	0.106299	0.180378	0.0378364	0.0111312	0.00993327	0.00918738	0.0253597	0.0553972	0.0458711	0.0451395	Symbiotroph
Octaviania	0.0171979	0.0528339	0.0165725	0.184333	0.00708767	0.00130219	0.0571881	0.149135	0.00183125	0.00315303	0.00290378	0.00270907	0.00459369	0.00771818	0.158196	0.0302554	0.0435632	Symbiotroph
Petrakia	0.0343959	0.0549058	0.00254962	0.0953891	0.128996	0.00520874	0.0505895	0.00634618	0.007325	0.0204947	0.163096	0.0180605	0.00306246	0.062848	0.0359796	0.00585589	0.0434439	Saprotroph
Beauveria	0.000747736	0.00103596	0.0178474	0.0592959	0.0155929	0.0520874	0.024195	0.168174	0.0769125	0.00315303	0.000967928	0.158932	0.00306246	0.00275649	0.0622505	0.0468471	0.0433661	Pathotroph
Cutaneotrichosporon	0.167493	0.0341866	0.00509924	0.00386713	0.0170104	0.100268	0.0109977	0.00158655	0.0466969	0.0709432	0.00387171	0.0875934	0.0153123	0.0215006	0.0965168	0.00878383	0.043233
Geminibasidium	0.0127115	0.00310787	0.00764887	0.174021	0.00141753	0.00130219	0.00439908	0.0237982	0.209678	0.0141886	0.000967928	0.00541815	0.0566555	0.0104747	0.00285553	0.162013	0.0431661	Saprotroph
Bartalinia	0.014207	0	0	0	0	0.00260437	0.0219954	0.0142789	0.00183125	0.00157652	0.0503322	0.11649	0	0.00937207	0.431756	0.0165917	0.0425647
Gaeumannomyces	0.0194411	0.00414383	0.0242214	0.00128904	0.00141753	0.0104175	0.00439908	0.00634618	0.309481	0.0204947	0.0150029	0.0270907	0.0367495	0.135619	0.0177043	0.00390392	0.0398577	Pathotroph
Cadophora	0.0246753	0.00621575	0.0216718	0.0180466	0.0198455	0.0364612	0.0417913	0.00158655	0.00274688	0.00315303	0.0232303	0.0722419	0.019906	0.00937207	0.260995	0.0644148	0.0391471	Symbiotroph
Cylindrocladiella	0.00373868	0	0.0114733	0.00515617	0.0170104	0.134125	0	0	0.000915625	0.00157652	0	0.0117393	0.381276	0.00551298	0.0394063	0.000975981	0.0383067	Pathotroph
Fusarium	0.00224321	0.00310787	0.00382443	0.00902329	0.0127578	0.0117197	0.00879817	0.00793273	0.0311313	0.00630606	0.234239	0.0442482	0.0413432	0.0452065	0.127357	0.00975981	0.0374373	Pathotroph-Saprotroph-Symbiotroph
Neodermea	0	0.00621575	0.00892368	0.00257808	0.0694592	0.0260437	0.0571881	0.0142789	0.00274688	0.0110356	0.111796	0.0424421	0.033687	0.00716688	0.037693	0.159085	0.0368962	Pathotroph-Saprotroph
Rhizophagus	0.00299094	0.0165753	0	0	0.0524488	0.0234393	0	0	0.000915625	0.00315303	0.00290378	0.00541815	0	0.0121286	0.391207	0.0692947	0.0362797	Symbiotroph
Gautieria	0	0	0	0	0.042526	0.490924	0	0	0.000915625	0.0252243	0.00193586	0.0144484	0	0	0.000571105	0	0.0360341	Symbiotroph
Lareunionomyces	0.0149547	0	0.040794	0.032226	0.0240981	0.0755267	0.00879817	0.0809139	0.07325	0.0157652	0.0343614	0.106557	0.0244997	0.00496168	0.0291264	0.00780785	0.0358525
Ramaria	0	0	0	0	0.0496137	0.473995	0	0	0	0.0283773	0	0.0126423	0.00153123	0	0	0	0.035385	Saprotroph-Symbiotroph
Neotestudina	0.184691	0.0207192	0	0	0.0921398	0.0247415	0	0.00158655	0.00183125	0.00630606	0.00241982	0.00812722	0.0107186	0.115221	0.00571105	0.0731986	0.0342132	Saprotroph
Phragmocephala	0.00299094	0.0196832	0	0.0167575	0.0297682	0.00390656	0.0175963	0.00158655	0.00274688	0	0.0464605	0.0234786	0	0.0220519	0.311824	0.0439191	0.0339231	Saprotroph
Cosmospora	0.0171979	0.0165753	0.0216718	0.0515617	0	0.00651093	0.0131973	0.00475964	0.134597	0.0299538	0.00919531	0.112878	0.093405	0.00441039	0.00856658	0.0175677	0.033878	Pathotroph-Saprotroph-Symbiotroph
Gliomastix	0.0157025	0.0290068	0.0165725	0.145662	0.0155929	0.00130219	0.00659863	0.0269713	0.036625	0.00788258	0.00677549	0.0180605	0.0229684	0.0595402	0.0890925	0.0429432	0.033831	Saprotroph
Elaphomyces	0.00299094	0.00414383	0	0.00128904	0.00850521	0.00390656	0.0725849	0	0.180378	0.0693667	0.1026	0.0126423	0.00765615	0.00606428	0.0565394	0.00585589	0.0334077	Symbiotroph
Chlorociboria	0.0082251	0.00310787	0.0114733	0.00257808	0.00283507	0.00651093	0.00219954	0.00158655	0.316806	0.141886	0.00435567	0.00541815	0.00765615	0.00330779	0.00285553	0.000975981	0.0326112
Glomus	0.0343959	0.0217551	0.00382443	0	0.021263	0	0.00219954	0.0158655	0.00457813	0.00315303	0	0.00632117	0	0.00771818	0.275844	0.121998	0.0324322	Symbiotroph
Curviclavula	0.00897283	0	0.0178474	0	0.018428	0.0546918	0	0.0158655	0.00183125	0.00157652	0.00145189	0.31064	0.00459369	0.0104747	0.0656771	0.000975981	0.0320642
Chaetomium	0.0231798	0.00414383	0.00764887	0.00773425	0.136083	0.0742245	0.0263945	0.00793273	0.0247219	0.0220712	0.0793701	0.037024	0.00459369	0.0137825	0.0142776	0.0136637	0.0310529
Oberwinklerozyma	0.00373868	0.0155394	0.187397	0.110858	0	0	0.0131973	0.00475964	0.0375406	0.0930145	0	0.00451512	0.0107186	0.0011026	0.00171332	0.00585589	0.0306219
Leptobacillium	0.00149547	0.00103596	0.00764887	0.16113	0.00283507	0.0195328	0.0263945	0.00951928	0.0320469	0.00788258	0.00387171	0.0568905	0.00765615	0.0121286	0.00970879	0.116142	0.0297449
Psathyloma	0.000747736	0	0.00254962	0.00128904	0.245234	0.014324	0	0.00158655	0.0247219	0.0094591	0.000967928	0.0108363	0.0750302	0.0727714	0	0.000975981	0.0287808	Pathotroph-Saprotroph-Symbiotroph
Xenodidymella	0.000747736	0	0.00382443	0.0631631	0	0.00260437	0.0307936	0.260194	0.007325	0.0504485	0.0053236	0.00722419	0.00612492	0.0148851	0	0	0.0282911	Pathotroph-Saprotroph
Papiliotrema	0.011216	0.00310787	0.00382443	0.0219137	0.0340208	0.0338568	0.00879817	0.0158655	0.0311313	0.148193	0.079854	0.0162544	0.0214372	0.00606428	0.00742437	0.00390392	0.0279291
Cylindrium	0.00747736	0.0103596	0.00127481	0	0.00283507	0.00520874	0	0	0.243556	0.00315303	0.0619474	0.00541815	0.019906	0.0226032	0.0565394	0.00390392	0.0277614
Chaetospermum	0.00224321	0	0.00254962	0.00257808	0	0	0.281541	0.0142789	0.000915625	0.00157652	0.00387171	0	0.0107186	0.00496168	0.115934	0	0.0275731
Fibulobasidium	0.00224321	0.00103596	0.0101985	0.163708	0.00141753	0.00130219	0.0483899	0.00317309	0.149247	0.0110356	0	0.00180605	0	0.000551298	0.00913769	0.0351353	0.0273988	Saprotroph
Sporormurispora	0.00149547	0.00103596	0.00254962	0.0631631	0.00141753	0.00260437	0.024195	0.00475964	0	0.0173417	0.260857	0.00270907	0.00306246	0.0396935	0.00342663	0.000975981	0.0268304	Saprotroph
Ramophialophora	0.00373868	0	0.00637406	0.00515617	0.0283507	0.00390656	0.00439908	0.0158655	0.00183125	0.00788258	0.0629153	0.173381	0.0382807	0.0154364	0.0519706	0.00292794	0.026401
Phialemonium	0.000747736	0	0.0127481	0.12117	0.00141753	0.00130219	0.0197959	0.0111058	0.174884	0.0236477	0.013067	0.00451512	0.00306246	0.000551298	0.0137065	0.0204956	0.0263886	Saprotroph
Laccaria	0.00672963	0.00414383	0.00254962	0.00644521	0.00141753	0	0.00219954	0.0126924	0.00274688	0	0.157288	0	0.0137811	0.00330779	0.203885	0.00487991	0.0263791	Symbiotroph
Microbotryum	0.00972057	0.0145034	0.0331451	0.144373	0.00567014	0	0.052789	0	0.0100719	0.0756728	0.0183906	0.0261877	0.00765615	0.0143338	0.000571105	0.00585589	0.0261838	Pathotroph
Ramariopsis	0.00598189	0.00207192	0	0	0.0368559	0	0	0.00475964	0	0	0.0203265	0	0	0.0385909	0.270133	0.0331834	0.0257439	Saprotroph
Tolypocladium	0.00897283	0.0134675	0.00764887	0.0128904	0.00283507	0.00651093	0.00659863	0	0.065925	0.0157652	0.000483964	0.182411	0.00459369	0.00661558	0.0194176	0.049775	0.0252444	Pathotroph-Symbiotroph
Orbilia	0.0373868	0.00207192	0.00509924	0.00128904	0.0921398	0.0182306	0.00439908	0.00317309	0.00640938	0.00157652	0.00338775	0.0180605	0.0244997	0.00496168	0.0102799	0.166893	0.0249911	Saprotroph
Pallidophorina	0.00299094	0.0113955	0.0191222	0.0116014	0.00283507	0.00781311	0.0351927	0.00317309	0.0036625	0.00788258	0.0479124	0.037024	0.17456	0.00716688	0.0102799	0.0165917	0.0249503
Tumularia	0.00672963	0.00828766	0	0.0257808	0.0524488	0.00260437	0.024195	0.00317309	0.00274688	0.00315303	0.183422	0.00812722	0	0.0330779	0.0382641	0.00683187	0.0249277	Saprotroph
Cystobasidium	0.0299094	0.0113955	0.00127481	0.0373822	0	0	0.0131973	0.00317309	0.0402875	0.00315303	0.00290378	0.0207696	0.0719678	0.00385909	0.107368	0.0487991	0.024715	Pathotroph
Melanomma	0.000747736	0.00207192	0	0.00128904	0.0538663	0.00390656	0.0131973	0.00158655	0	0	0.190682	0.00451512	0.00918738	0.0231545	0.0719593	0.00390392	0.0237542	Symbiotroph
Rhodosporidiobolus	0.0777646	0.098416	0.0242214	0.0193356	0.00283507	0.00130219	0.00659863	0.034904	0.0128188	0.0662137	0.00145189	0.00270907	0.00306246	0.00716688	0.00228442	0.00683187	0.0229948	Pathotroph-Saprotroph
Melanocucurbitaria	0.014207	0.00828766	0	0.0141795	0.0496137	0	0.0109977	0.00317309	0.00274688	0.00630606	0.161644	0.00451512	0.00153123	0.0507194	0.0359796	0.00390392	0.0229878	Saprotroph
Tarzetta	0.00523415	0.0404024	0.00127481	0.00257808	0	0	0.00879817	0.204664	0.00274688	0.0126121	0.00193586	0.000903024	0.00459369	0.0237058	0.0331241	0.0117118	0.0221428	Symbiotroph
Dothidea	0.00299094	0.00103596	0.30213	0.00644521	0	0.00130219	0	0.00158655	0.0274688	0.00157652	0	0	0.00459369	0.00385909	0	0	0.0220618	Pathotroph-Saprotroph-Symbiotroph
Absidia	0.00747736	0.00207192	0.0140229	0.0554288	0.021263	0.0520874	0.00879817	0.0285578	0.00183125	0.0110356	0.0817899	0.00451512	0	0.00220519	0.0319819	0.0273275	0.0218996	Saprotroph
Rhynchogastrema	0.00299094	0.00621575	0.00637406	0.00902329	0.00850521	0.00130219	0	0	0.0961406	0.124545	0.0309737	0.037927	0.0122498	0.00551298	0.00571105	0	0.021717	Saprotroph
Triposporium	0.042621	0.00103596	0.0356947	0.0270699	0	0	0.0197959	0.191972	0	0.00157652	0	0.0189635	0	0.0011026	0.000571105	0.00195196	0.0213972	Symbiotroph
Tygervalleyomyces	0.00897283	0.0103596	0.0229466	0.00386713	0.165852	0.0390656	0.0131973	0.0237982	0.00274688	0.00157652	0	0.0216726	0.00918738	0.00496168	0.00856658	0.00390392	0.0212921
Vestigium	0.0186934	0.0528339	0.026771	0.0206247	0.00850521	0.00260437	0.0593876	0.0602888	0.0228906	0.0094591	0.0101632	0.00451512	0.0183748	0.00165389	0.0119932	0.00195196	0.0206694
Rhexodenticula	0.00299094	0.0103596	0.040794	0.0657411	0.0170104	0.00260437	0.0307936	0.00951928	0.0155656	0.00315303	0.0101632	0.0171575	0.0352183	0.00220519	0.0451173	0.0195196	0.0204946
Chalara	0.00149547	0.00414383	0.0369695	0.140506	0.00141753	0	0.0131973	0.0206251	0	0.00630606	0.0174227	0.0117393	0.0229684	0.0154364	0.026842	0.00195196	0.0200638	Pathotroph-Saprotroph-Symbiotroph
Fibulochlamys	0.00373868	0.0113955	0.00127481	0.00128904	0.00708767	0.00390656	0	0.00317309	0.0119031	0.0157652	0.0469445	0.0117393	0.191404	0.000551298	0	0.000975981	0.0194468	Pathotroph-Saprotroph-Symbiotroph
Sympodiella	0.025423	0.0331507	0.00509924	0.0670302	0.021263	0.00390656	0.0197959	0.00158655	0.0228906	0.0141886	0	0.03883	0.00918738	0.0121286	0.0154198	0.0165917	0.0191557	Saprotroph
Podospora	0.00299094	0.00207192	0	0.00257808	0	0.00130219	0.00659863	0	0.0283844	0.00157652	0.0101632	0.0207696	0.00918738	0.165389	0.0405485	0.000975981	0.0182835	Saprotroph-Symbiotroph
Hodophilus	0.0867374	0.00207192	0.00382443	0	0	0	0	0	0	0.00157652	0.000483964	0.0135454	0.00153123	0	0.0348374	0.147373	0.0182488	Saprotroph-Symbiotroph
Dacryonaema	0.0800078	0.00103596	0	0	0.00141753	0.00130219	0	0	0.00549375	0.00157652	0.00629153	0.190538	0	0	0	0.000975981	0.01804	Saprotroph
Neonectria	0.00299094	0.00103596	0	0	0.0155929	0.0403677	0.00219954	0.00317309	0.00824063	0.00315303	0.0169387	0.0207696	0.120967	0.0132312	0.0205598	0.0156157	0.0178022	Pathotroph
Alfoldia	0.00373868	0.00207192	0.00637406	0.0812096	0.00283507	0	0.0483899	0.00317309	0.0036625	0.0141886	0.0150029	0.0036121	0.00306246	0.0540272	0.0199887	0.0195196	0.0175535
Tetracladium	0.11889	0	0.00382443	0.00773425	0	0.00130219	0.00219954	0	0.00824063	0	0	0.00993327	0.105655	0.00220519	0.00285553	0.000975981	0.0164885	Saprotroph
Eichleriella	0.0082251	0.00517979	0	0.00515617	0	0	0	0	0	0	0	0	0.00153123	0.00606428	0.2273	0.00878383	0.01639	Saprotroph
Scytalidium	0.0314049	0.00517979	0.00892368	0.00773425	0.021263	0.00520874	0.00219954	0.00317309	0.0320469	0.0220712	0.00967928	0.00993327	0.00918738	0.00220519	0.0582528	0.0234235	0.0157429	Saprotroph
Clonostachys	0.00373868	0.025899	0.00382443	0.00128904	0.0340208	0.00260437	0.00439908	0.00475964	0.0595156	0	0.00677549	0.0126423	0.0413432	0.00441039	0.0388352	0.00683187	0.0156806	Pathotroph
Stigmatodiscus	0.000747736	0.00414383	0	0	0	0	0	0.0301444	0	0	0.000967928	0	0.00153123	0.00165389	0.13935	0.0722226	0.0156726
Arthrinium	0.0441164	0.00103596	0	0	0	0	0.00219954	0	0.0320469	0.0819788	0.0217784	0.0352179	0.00306246	0.0159877	0.00513995	0.000975981	0.0152213	Saprotroph
Paraphaeosphaeria	0.0710349	0.00621575	0.00254962	0.00128904	0.0042526	0	0	0	0.00183125	0.00630606	0.0275859	0.0180605	0.0903425	0.00992337	0.000571105	0.00195196	0.0151197	Saprotroph
Microdochium	0.0164502	0	0.0140229	0	0.00567014	0.0377634	0.00219954	0.00793273	0.0155656	0.00157652	0	0.00632117	0.00918738	0.011026	0.109652	0.00195196	0.0149575
Paracremonium	0.00224321	0.00103596	0.00127481	0.0592959	0.0042526	0	0.00879817	0.0190386	0.0238063	0.00788258	0.0125831	0.0162544	0.0122498	0.00937207	0.0199887	0.0380633	0.0147587	Pathotroph-Saprotroph-Symbiotroph
Hypomyces	0.0082251	0.00621575	0.00382443	0.00515617	0.0113403	0	0.0197959	0.0364906	0.00640938	0.00315303	0.00677549	0.00812722	0.0107186	0.0264623	0.0285553	0.051727	0.014561	Pathotroph
Vishniacozyma	0.00224321	0.00414383	0.0152977	0	0.00992274	0.00390656	0	0.0111058	0.0183125	0.00630606	0.00241982	0.0036121	0.00306246	0.00165389	0.118219	0.0292794	0.0143428
Corniculariella	0	0.00414383	0.00892368	0.00257808	0.00141753	0.00130219	0	0.00317309	0.00457813	0.0189182	0.00338775	0.0812722	0.0290934	0.0264623	0.021702	0.0214716	0.0142765	Saprotroph
Pseudopithomyces	0	0	0	0	0.0269332	0.188817	0	0	0	0.00630606	0	0.00180605	0	0	0.000571105	0	0.0140271	Pathotroph-Saprotroph-Symbiotroph
Humicola	0.00448642	0.00310787	0	0	0.00708767	0	0.00659863	0.00793273	0.00549375	0.00157652	0.0392011	0.0207696	0.00153123	0.00551298	0.043404	0.0771025	0.0139878
Acrophialophora	0.00373868	0.00310787	0.00127481	0	0	0.00390656	0.00439908	0.0333175	0.00640938	0.00315303	0.0101632	0.0198665	0	0.00441039	0.0496862	0.0800305	0.0139665	Pathotroph
Phlyctema	0.00972057	0.0227911	0.0178474	0.0244918	0.00708767	0	0	0	0.0567688	0.0157652	0.00338775	0	0.033687	0.00661558	0.0211309	0.00292794	0.0138889	Pathotroph
Basidiodendron	0	0	0	0	0.174357	0.00130219	0.00219954	0	0.0036625	0.0094591	0.0053236	0.00993327	0	0	0.0142776	0.000975981	0.0138432	Saprotroph
Dictyochaeta	0.0366391	0.00103596	0.0114733	0.0180466	0.00141753	0	0.0197959	0.0301444	0.00274688	0.0220712	0.00145189	0.00180605	0	0.00165389	0.0513995	0.0214716	0.0138221	Saprotroph
Curvularia	0.00523415	0.00517979	0	0.00128904	0	0	0	0	0	0	0	0	0	0.000551298	0.015991	0.192268	0.0137821	Pathotroph
Chaetocapnodium	0.0314049	0.0569777	0	0	0.00567014	0.00260437	0.00219954	0	0.0155656	0.0898614	0	0.00180605	0.00306246	0.00551298	0	0.00292794	0.0135996	Saprotroph
Hericium	0.00149547	0	0.159351	0.00515617	0	0.00260437	0.00439908	0.0126924	0	0.00157652	0.00193586	0.000903024	0.0107186	0.0121286	0	0	0.0133101
Anthopsis	0.0149547	0.0165753	0.00764887	0.029648	0.0155929	0	0.0549886	0.00793273	0.0100719	0.0094591	0	0.00722419	0.0352183	0.000551298	0.000571105	0.000975981	0.0132133	Pathotroph-Saprotroph
Pochonia	0	0.00103596	0.0101985	0.0786316	0.00708767	0.00130219	0.0109977	0.00158655	0.0311313	0.00472955	0.00290378	0.000903024	0.00306246	0.00826947	0.0262709	0.0224476	0.0131599	Pathotroph
Phomatospora	0	0.00103596	0.00509924	0.00644521	0	0	0	0.0111058	0.00824063	0.00315303	0.00241982	0	0.163842	0.00716688	0	0.000975981	0.0130928
Clitocybe	0	0.00310787	0.00127481	0.00128904	0.0737118	0.00260437	0.0131973	0.00634618	0.007325	0.00630606	0.000967928	0.000903024	0.0520618	0.00165389	0.00513995	0.0322074	0.013006	Pathotroph-Saprotroph
Suhomyces	0	0	0	0	0.0042526	0	0.00879817	0.00158655	0.172138	0.0157652	0.000483964	0.00270907	0	0.0011026	0.00114221	0	0.0129986
Protomerulius	0	0	0	0.00257808	0.00283507	0.00130219	0	0.00317309	0	0.00788258	0	0	0.189872	0	0	0	0.0129777	Saprotroph
Neocordana	0	0	0	0.00257808	0	0	0.00219954	0.00317309	0	0	0	0	0.197529	0	0	0	0.0128425
Modicella	0.0560802	0	0.00637406	0.0232028	0	0.00260437	0	0	0.0036625	0.100897	0.00145189	0.00722419	0	0.00330779	0	0	0.0128003	Saprotroph-Symbiotroph
Porpoloma	0.000747736	0.0466181	0	0	0.0226806	0.0247415	0.00219954	0	0.0869844	0.00788258	0	0	0	0	0.00285553	0.00975981	0.0127794	Saprotroph
Byssocorticium	0	0	0	0	0.0283507	0.00130219	0	0	0	0.0346834	0.0440407	0.0614056	0	0.0292188	0.00114221	0.000975981	0.01257	Pathotroph-Saprotroph-Symbiotroph
Hamigera	0	0.00725171	0	0.0283589	0.00141753	0	0.00219954	0.00475964	0.000915625	0.00315303	0.00290378	0.00270907	0	0.0011026	0.00171332	0.138589	0.0121921	Saprotroph
Humicolopsis	0.00672963	0.0331507	0.0165725	0.0283589	0.00283507	0.00130219	0	0.00475964	0.0293	0.0409894	0.00193586	0.0135454	0	0.00716688	0.00171332	0	0.0117725
Coralloidiomyces	0	0.00103596	0	0.00386713	0.00850521	0.0546918	0.00439908	0.0475964	0.00640938	0.00630606	0.000483964	0.00180605	0	0.000551298	0.0319819	0.0107358	0.0111481
Lipomyces	0.000747736	0.00103596	0	0	0.00992274	0.00260437	0	0	0.000915625	0.00788258	0	0	0	0.00385909	0.110223	0.0409912	0.0111364
Neomicrosphaeropsis	0.0179457	0.00103596	0	0.0103123	0.00567014	0.00130219	0.00219954	0.0333175	0.00274688	0.0472955	0.00387171	0.0180605	0	0.00771818	0.0228442	0.00292794	0.011078	Pathotroph-Saprotroph
Arthropsis	0.00448642	0	0.0293207	0.0360932	0.00992274	0.00130219	0.00439908	0.0158655	0.0100719	0.00157652	0	0.00270907	0.00612492	0.00661558	0.0468307	0	0.0109574	Pathotroph-Saprotroph
Tetrapisispora	0	0	0	0	0.144589	0.0091153	0	0	0.00183125	0.00630606	0	0.00451512	0.00765615	0	0.000571105	0	0.0109115
Archaeospora	0.00448642	0.00517979	0.00127481	0	0.00141753	0.00130219	0.00219954	0	0.00183125	0.00315303	0	0	0	0.00275649	0.147916	0.00195196	0.0108418	Symbiotroph
Kockovaella	0	0.00310787	0.00509924	0	0.0127578	0.0195328	0.00219954	0.00317309	0.0137344	0.0268008	0	0.0036121	0.0581867	0.00882077	0.00571105	0.00975981	0.010781	Symbiotroph
Lachnum	0.00672963	0.00310787	0.0509924	0.00386713	0	0	0.00439908	0.00158655	0.0036625	0.0283773	0	0.00451512	0.0413432	0.000551298	0.0188465	0.00195196	0.0106207	Saprotroph
Sphaerostilbella	0.0269185	0.00725171	0.0216718	0.00902329	0	0	0	0.00158655	0.0100719	0.00315303	0.00919531	0.0252847	0.00459369	0.00441039	0.00799548	0.0370873	0.0105152
Scorias	0.0127115	0.0414383	0	0	0.00283507	0.00390656	0	0	0.0119031	0.0851319	0.00241982	0.00270907	0.00459369	0.000551298	0	0	0.0105125	Saprotroph
Aleurodiscus	0.00373868	0.00725171	0.0152977	0.126326	0	0	0.00439908	0.00158655	0.0036625	0	0	0	0.00459369	0	0	0.000975981	0.0104895	Saprotroph
Epicoccum	0	0	0.00254962	0.00386713	0.00141753	0	0.00219954	0.118991	0.00274688	0.0204947	0.00241982	0.0036121	0.00153123	0.00716688	0	0	0.0104373	Pathotroph-Saprotroph-Symbiotroph
Pseudogymnoascus	0.00373868	0.00103596	0.0152977	0.0721863	0	0	0.00879817	0.0111058	0.00274688	0.00630606	0.000967928	0.0036121	0	0.000551298	0.0348374	0.00487991	0.010379	Saprotroph
Nectria	0.0224321	0.0124315	0.0382443	0.00257808	0.0113403	0.00390656	0	0	0.0119031	0.0299538	0.000483964	0.0135454	0	0.0011026	0.00628216	0.00975981	0.0102477	Pathotroph-Saprotroph-Symbiotroph
Trametes	0.00149547	0	0.00764887	0.0476945	0.00708767	0	0.00439908	0.0444233	0.000915625	0.00157652	0.00725946	0.0036121	0.00459369	0.0011026	0.026842	0.00390392	0.0101597	Saprotroph
Nadsonia	0.00224321	0	0.00637406	0	0.130413	0.00390656	0	0.00951928	0.00183125	0	0.00725946	0	0	0	0.000571105	0	0.0101324
Phialomyces	0.00149547	0	0	0	0.0113403	0	0	0	0	0	0	0	0	0.000551298	0.118219	0.0283035	0.00999433
Sorocybe	0.00747736	0.00207192	0	0	0.00567014	0.00520874	0.00219954	0	0	0.00157652	0.00483964	0.0036121	0.00153123	0.00275649	0.106226	0.0165917	0.00998506	Saprotroph
Fonsecazyma	0.00149547	0.00103596	0.00127481	0.00128904	0.0042526	0.049483	0	0.00793273	0.00183125	0.0173417	0	0.000903024	0.033687	0.00385909	0.0177043	0.0175677	0.0099786
Prillingera	0.00972057	0	0.00382443	0.00128904	0.0141753	0.049483	0	0.00475964	0.0128188	0.0173417	0.000967928	0.00451512	0.00918738	0.00165389	0.0285553	0	0.00989326
Trichophaeopsis	0.0224321	0	0	0	0.00141753	0	0	0	0.0979719	0.00157652	0	0	0	0.0330779	0.000571105	0.000975981	0.00987644	Saprotroph
Hebeloma	0.014207	0.00103596	0.00127481	0.0219137	0.021263	0	0	0.00951928	0.00915625	0.0409894	0.0111312	0.00632117	0	0.0121286	0.00114221	0.00780785	0.00986815	Symbiotroph
Pseudodictyosporium	0.000747736	0	0	0	0	0	0.0395918	0.00793273	0	0	0	0.00541815	0	0.000551298	0.0902347	0.00975981	0.00963976	Saprotroph
Pyrenochaetopsis	0.00373868	0.00103596	0	0.00257808	0.00141753	0.00130219	0.00879817	0	0	0.00157652	0.00580757	0.00632117	0.019906	0.00606428	0.00456884	0.0888143	0.00949558	Pathotroph-Saprotroph-Symbiotroph
Botrytis	0	0	0.00382443	0.0128904	0.00283507	0.00130219	0.00219954	0.00475964	0.00183125	0.00630606	0.00629153	0.00903024	0.0643116	0.0308727	0.00228442	0.00292794	0.00947919	Pathotroph
Pilidium	0.00224321	0	0.00254962	0.00128904	0.0226806	0.00520874	0	0.00475964	0.00915625	0.00157652	0	0.00451512	0	0.00165389	0.0833814	0.0117118	0.00942036	Pathotroph
Pseudopezicula	0.00672963	0	0.00254962	0.032226	0.00141753	0.00260437	0.00439908	0.00317309	0.0283844	0.00157652	0.00145189	0.00180605	0.0520618	0	0.00228442	0.00878383	0.00934052	Pathotroph
Pseudeurotium	0.00598189	0.00207192	0.0101985	0.00257808	0.00283507	0.0169284	0.00439908	0.00793273	0.007325	0.0094591	0.00435567	0.0135454	0.00918738	0.00661558	0.0399774	0.00585589	0.00932794	Saprotroph
Xenopolyscytalum	0.00224321	0.00103596	0.0254962	0.00128904	0.00567014	0	0.00219954	0.00317309	0	0.00157652	0	0.0036121	0.00612492	0.00716688	0.0873791	0.00195196	0.00930742	Saprotroph
Lophiostoma	0.00598189	0.00103596	0	0.00644521	0.0155929	0.00130219	0.00439908	0.00158655	0	0.00630606	0.0411369	0.000903024	0	0.0270136	0.0165621	0.0195196	0.00923657	Saprotroph
Rhinocladiella	0.0082251	0	0	0	0.00992274	0.0820377	0.00219954	0.00158655	0	0.00472955	0	0.00451512	0.0290934	0.000551298	0.000571105	0.00390392	0.0092085	Pathotroph-Saprotroph
Stilbohypoxylon	0.00224321	0	0.0114733	0.0219137	0.0155929	0.00520874	0.0197959	0.0158655	0.00549375	0.0220712	0.000483964	0.00451512	0.00306246	0.0192954	0	0	0.00918845	Saprotroph
Botryotinia	0.00448642	0.00207192	0.0101985	0.00386713	0.0042526	0	0.00219954	0.00317309	0.0347938	0.00157652	0.000483964	0.0036121	0.0352183	0.0220519	0.00285553	0.0156157	0.00915356	Pathotroph
Sodiomyces	0	0	0.00127481	0.00257808	0	0	0	0.00317309	0	0	0.000967928	0	0.136279	0	0	0	0.00901708	Pathotroph-Saprotroph-Symbiotroph
Platystomum	0.00149547	0.00103596	0	0	0	0	0.00219954	0	0	0	0	0	0.00153123	0.0011026	0.0616794	0.0751505	0.00901217	Saprotroph
Striaticonidium	0.0246753	0.00310787	0.0127481	0.0103123	0.00567014	0	0.00219954	0	0.00457813	0.0504485	0.0208104	0	0.00306246	0.00441039	0	0.00195196	0.00899845
Xenomyrothecium	0	0	0.00254962	0	0	0	0.00879817	0	0.000915625	0	0	0	0.00153123	0	0.00228442	0.126878	0.00893479
Helicogloea	0.00224321	0	0.0917864	0.00257808	0.00141753	0.00390656	0.00219954	0	0.00457813	0.00630606	0.00241982	0.0117393	0.00306246	0.000551298	0.00342663	0.00487991	0.00881843	Saprotroph
Phaeodiaporthe	0.00448642	0.00207192	0	0	0	0	0.00219954	0.00317309	0	0	0	0	0	0.000551298	0.127357	0	0.00873992	Pathotroph-Saprotroph-Symbiotroph
Slooffia	0.00299094	0.00103596	0.0242214	0.0335151	0.00141753	0	0.0109977	0.017452	0.0164813	0.0189182	0.00435567	0.00451512	0.00153123	0.000551298	0.000571105	0.000975981	0.00872066
Sugiyamaella	0	0.00103596	0.0140229	0	0.102063	0.00130219	0	0.00158655	0.0036625	0	0	0.000903024	0	0	0.0137065	0.000975981	0.00870364
Pseudosigmoidea	0.000747736	0.00103596	0	0.00644521	0.0170104	0	0.0197959	0.017452	0.00549375	0.00157652	0.0324256	0.0180605	0	0.00385909	0.0125643	0	0.00852918
Bulleribasidium	0	0.00103596	0.00127481	0.00515617	0.0113403	0.00390656	0.00219954	0.00317309	0.0787438	0.00472955	0.00822739	0.000903024	0	0.0011026	0.00856658	0.00487991	0.00845245
Trigonosporomyces	0.000747736	0	0	0	0	0	0	0	0	0	0	0	0	0.000551298	0.0411196	0.0927182	0.00844605
Schizosaccharomyces	0.00224321	0.0113955	0.0178474	0.00386713	0.00141753	0	0	0.00317309	0	0	0	0	0.0903425	0.00220519	0.00228442	0	0.0084235
Serendipita	0.000747736	0.00310787	0.00254962	0	0.00708767	0.00130219	0.00219954	0.0111058	0.0036625	0	0.00193586	0.00541815	0.093405	0.0011026	0	0	0.00835153	Symbiotroph
Rommelaarsia	0.0082251	0.00414383	0.00127481	0.00644521	0.00141753	0.00390656	0	0.00475964	0.021975	0.00472955	0.0217784	0.00270907	0.0244997	0.00330779	0.0199887	0.00390392	0.00831655
Itersonilia	0.00299094	0	0	0.00386713	0.00708767	0	0	0	0.000915625	0.0157652	0.00290378	0	0.00918738	0.00771818	0.0776703	0.00487991	0.00831163
Castanediella	0.00523415	0.00828766	0.00254962	0	0.00850521	0	0	0.00634618	0	0	0	0	0	0.00220519	0.0879502	0.0117118	0.00829938	Pathotroph
Nigrograna	0.00523415	0.00310787	0.00382443	0.00257808	0.00850521	0.014324	0.00219954	0.0142789	0.00183125	0	0.0217784	0	0.0137811	0.00771818	0.0302686	0.00292794	0.00827235	Pathotroph
Collariella	0.00149547	0	0.00127481	0.00386713	0.00283507	0	0.00219954	0.0491829	0.00274688	0.00315303	0.00580757	0.00632117	0.00153123	0.000551298	0.0199887	0.0302554	0.00820064
Phaeomoniella	0.00149547	0.00310787	0.00509924	0	0.0042526	0	0	0.00158655	0	0	0	0.0288968	0.00612492	0.0209493	0.043404	0.0156157	0.00815828	Pathotroph
Teichospora	0.0246753	0	0	0.0489836	0	0	0.00659863	0.00951928	0.000915625	0.00315303	0.0053236	0.000903024	0.00459369	0.0126799	0	0.0117118	0.00806609	Saprotroph
Calonectria	0	0	0.00382443	0.00128904	0.00141753	0	0.00219954	0.00158655	0.000915625	0	0	0	0.113311	0	0.00228442	0	0.00792676	Pathotroph
Adustochaete	0.000747736	0.00207192	0	0	0	0	0	0	0	0	0.00145189	0	0.00918738	0.0876564	0.0251286	0	0.00789025	Saprotroph
Dimennazyma	0	0	0.00254962	0.0979672	0	0	0.00879817	0.00634618	0	0	0	0	0.00612492	0	0.00114221	0.00292794	0.00786601
Phacidium	0.00747736	0	0.00892368	0.0128904	0	0	0	0	0.000915625	0	0	0.00180605	0.00612492	0	0.0833814	0.00292794	0.00777796	Pathotroph
Hyphodontia	0.0239276	0.00207192	0	0	0.00567014	0.00781311	0.0417913	0.00317309	0.0128188	0	0	0.00270907	0.0168435	0.00496168	0.00114221	0.000975981	0.00774365	Saprotroph
Piskurozyma	0.00598189	0.00310787	0.00127481	0.00386713	0	0	0	0	0.0036625	0.00315303	0.013551	0	0.00306246	0.00165389	0.075957	0.00780785	0.00769247
Hannaella	0.0119638	0.00207192	0.00254962	0.00902329	0.0042526	0.00130219	0.00219954	0.0126924	0.0274688	0.00157652	0.0338775	0.0036121	0	0.00165389	0.00685327	0.000975981	0.00762958
Ruinenia	0.0261708	0.00207192	0	0.00128904	0.0297682	0.00260437	0	0.00317309	0.00457813	0.0204947	0.0125831	0.00812722	0	0.00220519	0.00513995	0.000975981	0.00744885
Flavodon	0.0082251	0.00103596	0	0.0644521	0.00141753	0.00130219	0.00219954	0	0.0109875	0.0110356	0.00580757	0.00451512	0.00459369	0.00165389	0	0.000975981	0.00738761	Saprotroph
Neocucurbitaria	0.0127115	0	0.00254962	0	0.00141753	0	0	0.00634618	0.0036625	0.0094591	0.0479124	0.0288968	0	0.00220519	0	0.00195196	0.00731955	Pathotroph-Saprotroph
Albophoma	0.0463596	0.00310787	0.00764887	0.0116014	0.00141753	0	0.00219954	0.00317309	0.000915625	0.00315303	0	0	0.0260309	0.00771818	0	0.000975981	0.00714385
Gloioxanthomyces	0	0.00103596	0.0140229	0.00128904	0.0113403	0	0.00219954	0.0618753	0	0.00315303	0.00387171	0	0.00765615	0.000551298	0.00114221	0.00585589	0.00712458	Saprotroph-Symbiotroph
Sclerococcum	0.0530893	0.00310787	0.00509924	0	0.00141753	0	0.00439908	0	0.0183125	0.00315303	0	0	0.00153123	0	0.0228442	0.000975981	0.00712062	Pathotroph-Symbiotroph
Scleroderma	0	0	0	0	0.0510313	0	0.00219954	0	0.0100719	0.0094591	0.0188746	0.0144484	0	0	0	0.00683187	0.00705729	Symbiotroph
Crinitospora	0	0.00207192	0	0	0	0	0	0	0	0.0141886	0.00145189	0	0.00612492	0.00220519	0.00456884	0.0819824	0.00703711	Pathotroph
Pseudoacremonium	0.00149547	0	0	0	0	0	0	0	0	0	0	0	0	0	0.00285553	0.105406	0.00685981
Hermatomyces	0.0224321	0.0113955	0	0.00128904	0.0141753	0.00260437	0	0	0.000915625	0.00157652	0.000483964	0.000903024	0	0.0165389	0.0354085	0.00195196	0.00685469
Geoglossum	0.00972057	0.00103596	0	0	0.00283507	0	0	0	0.000915625	0.00157652	0.0198425	0.000903024	0.00153123	0.0187441	0.0336952	0.0156157	0.00665097	Saprotroph
Suillus	0.00897283	0.00207192	0.00509924	0.00515617	0.0113403	0.0338568	0	0.0126924	0.00457813	0.00788258	0.00338775	0.000903024	0.00153123	0.00275649	0.00571105	0	0.00662124	Symbiotroph
Derxomyces	0.00149547	0.00517979	0	0	0.0311858	0.00390656	0	0.00634618	0.0109875	0.00157652	0.0053236	0.00722419	0.00306246	0.0011026	0.00970879	0.0185436	0.00660269
Cladobotryum	0.00149547	0	0	0.0116014	0	0	0	0.00158655	0.00183125	0	0.00483964	0.000903024	0.00306246	0.00441039	0.0685327	0.00390392	0.00638542
Dioszegia	0.00897283	0.00103596	0	0	0	0	0	0	0.00183125	0.0094591	0.0251661	0.000903024	0	0.000551298	0.0491151	0.00292794	0.00624766
Dentiscutata	0.00224321	0	0.00127481	0.00128904	0.00141753	0	0	0.0285578	0.0036625	0.00315303	0.00290378	0.000903024	0	0.0248084	0.0245575	0.00487991	0.00622816	Symbiotroph
Cladorrhinum	0.00224321	0	0	0	0	0	0	0.0285578	0.0036625	0	0.0343614	0.00270907	0.00918738	0.0115773	0.00399774	0.00195196	0.00614052
Effuseotrichosporon	0.0343959	0.00310787	0	0	0.0042526	0.00260437	0	0	0.00183125	0.0346834	0	0.0126423	0.00153123	0.000551298	0	0	0.00597501
Variabilispora	0.000747736	0.00207192	0.00254962	0.0425384	0	0	0.00439908	0.00158655	0.000915625	0.00157652	0.00387171	0.00270907	0.0306246	0.000551298	0.000571105	0	0.00591958
Atrocalyx	0.0164502	0.00103596	0.0140229	0.0154685	0	0	0	0	0	0	0.00290378	0.00993327	0	0.0330779	0.00171332	0	0.00591287
Gloeopycnis	0.00299094	0.0155394	0	0.00257808	0.00850521	0	0.00659863	0	0.0109875	0.0126121	0.00629153	0	0.00765615	0.00165389	0.00399774	0.0146397	0.00587818
Vanrija	0.000747736	0	0.00127481	0.00644521	0.0467787	0.0091153	0.00219954	0	0.000915625	0.00788258	0	0.0126423	0	0.000551298	0.00342663	0.000975981	0.00580973
Acephala	0.00149547	0.00103596	0.00127481	0.00128904	0.00141753	0	0	0	0.000915625	0	0	0.00722419	0	0.00551298	0.0696749	0.00195196	0.00573703	Symbiotroph
Muritestudina	0	0	0	0.0154685	0.0524488	0.00130219	0	0	0.00549375	0.00788258	0.000967928	0.00270907	0	0.00496168	0	0	0.00570216
Lecanicillium	0.00224321	0.0196832	0	0	0	0.00390656	0.00219954	0	0.007325	0.0252243	0	0.0261877	0	0	0.000571105	0.00195196	0.00558078	Pathotroph
Roussoella	0.000747736	0	0	0	0	0	0	0	0.0036625	0.0126121	0.0295218	0.000903024	0.00459369	0	0.0125643	0.0243995	0.0055628	Saprotroph
Tiarosporella	0	0	0.00127481	0.00128904	0.00141753	0.00130219	0.0791835	0	0	0	0.00193586	0.000903024	0.00153123	0	0	0	0.00555233	Symbiotroph
Polyscytalum	0	0.00310787	0.00127481	0.00773425	0.00283507	0.00390656	0	0	0.000915625	0	0.000483964	0.0036121	0.0367495	0.00771818	0.0182754	0.00195196	0.00553533	Pathotroph
Dacryobolus	0.00149547	0	0.073939	0	0	0	0.00219954	0	0	0	0	0	0.00306246	0.0011026	0.000571105	0.00585589	0.00551413	Saprotroph
Paraconiothyrium	0	0	0.00127481	0.00128904	0.00141753	0.00130219	0	0	0.00183125	0.0220712	0.0309737	0.0117393	0.00306246	0.0011026	0.000571105	0.00878383	0.00533869	Saprotroph
Cryptocoryneum	0.00149547	0	0	0	0	0	0	0	0	0	0.000483964	0	0	0	0.0793837	0.00390392	0.00532919
Phylloporus	0	0	0	0	0	0.00130219	0.00219954	0.00317309	0	0	0	0	0.0780927	0	0	0	0.00529797	Symbiotroph
Basidioascus	0.00224321	0	0	0.00128904	0.00992274	0	0	0.00634618	0.00640938	0.00315303	0.00435567	0	0.00612492	0.00661558	0	0.0370873	0.00522169
Clitopilus	0	0	0	0	0.0538663	0.00390656	0	0	0.000915625	0.00157652	0.00387171	0.00270907	0.0137811	0.0011026	0.00171332	0	0.00521517	Saprotroph
Tristratiperidium	0	0.00207192	0.0305955	0.00257808	0	0	0.0109977	0.00158655	0.000915625	0	0.000483964	0.000903024	0.0229684	0	0	0.00975981	0.00517879
Ceramothyrium	0.0291617	0.023827	0.00127481	0.00128904	0	0	0	0	0	0.00788258	0.00580757	0	0.00612492	0.00385909	0.00114221	0.00195196	0.00514506	Saprotroph
Sparassis	0.00448642	0.049726	0	0	0	0	0.0109977	0	0	0	0	0	0.00459369	0.00992337	0.000571105	0.00195196	0.00514064	Pathotroph-Saprotroph
Myrtacremonium	0	0	0.00127481	0.00644521	0.00141753	0	0	0.00634618	0.00183125	0	0.00338775	0.0505694	0.00918738	0.000551298	0.00114221	0	0.00513456
Diaporthe	0.0119638	0	0.00254962	0	0	0	0	0	0	0	0.00338775	0.000903024	0	0	0.0599661	0.00292794	0.00510614	Pathotroph-Symbiotroph
Helicoon	0	0	0.0165725	0.0348041	0	0	0	0.00475964	0.00274688	0.0189182	0	0.000903024	0.00153123	0.0011026	0	0	0.00508364	Saprotroph
Leucosporidium	0.0373868	0.00725171	0.00127481	0.00773425	0.0113403	0.00260437	0.00219954	0	0.00549375	0	0	0.000903024	0	0	0	0.00390392	0.00500578	Saprotroph
Hypoxylon	0.00972057	0.00310787	0	0	0	0	0.00219954	0.0190386	0.00915625	0.0126121	0.00822739	0.00451512	0.00459369	0.00165389	0.00228442	0.00195196	0.00494134
Barrenia	0.00448642	0.00103596	0.00382443	0.00257808	0.00141753	0.00130219	0.00659863	0.00475964	0.00549375	0.00157652	0.0164548	0.00993327	0.00306246	0.00441039	0.00856658	0.00292794	0.00490178
Botryotrichum	0	0.00207192	0	0	0.0113403	0	0.00439908	0	0.00549375	0	0.00919531	0	0.00765615	0.0176415	0.0194176	0.000975981	0.00488698	Saprotroph
Spencermartinsiella	0	0	0	0.0631631	0	0	0.00219954	0.00317309	0.00274688	0	0	0.00541815	0	0	0	0.000975981	0.00485479
Ciborinia	0.000747736	0.00725171	0	0	0.00141753	0	0.00439908	0.00317309	0.0155656	0.00630606	0	0	0.033687	0.00330779	0.000571105	0.000975981	0.00483767	Pathotroph
Deconica	0.00523415	0.00103596	0.00382443	0.0206247	0	0.00130219	0	0.00158655	0.00824063	0.0094591	0.00774342	0.00722419	0	0.00882077	0.000571105	0.000975981	0.0047902	Saprotroph
Pyrenophora	0	0	0	0.00515617	0.00283507	0	0	0.0206251	0.0320469	0.00157652	0.000967928	0	0.00306246	0	0.00628216	0.00390392	0.00477851	Pathotroph
Proliferodiscus	0.00224321	0.00207192	0.0101985	0.00257808	0	0.00130219	0	0	0.00274688	0.0110356	0.000483964	0.00632117	0.0168435	0.0011026	0.0165621	0.000975981	0.0046541	Saprotroph
Prosthemium	0	0	0	0.00128904	0.0283507	0.0091153	0.00219954	0.00317309	0.000915625	0	0.00629153	0.00722419	0.0137811	0.000551298	0.00114221	0	0.0046271	Saprotroph
Ceriporia	0.00448642	0.00207192	0.00127481	0.030937	0	0	0.0109977	0.00158655	0	0.00315303	0.00338775	0	0.00459369	0.00220519	0.00913769	0	0.00461448	Saprotroph
Redeckera	0.0261708	0.00103596	0	0	0.0042526	0	0	0	0	0	0	0.000903024	0.00153123	0	0.037693	0.00195196	0.00459616	Symbiotroph
Mucoharknessia	0	0	0	0.00128904	0.0226806	0	0.0439908	0	0	0	0	0.0036121	0	0	0	0	0.00447328	Pathotroph-Saprotroph
Fusicolla	0.00149547	0.0145034	0.00892368	0.00128904	0.00283507	0	0	0.00158655	0.0100719	0.00315303	0.00822739	0.00541815	0.0122498	0	0.00171332	0	0.00446668	Pathotroph-Saprotroph-Symbiotroph
Kurtzmanomyces	0.0456119	0.00207192	0	0	0.00141753	0	0	0	0.000915625	0.00788258	0.00338775	0.00180605	0	0.00771818	0.000571105	0	0.00446142	Pathotroph-Saprotroph
Pholiota	0.00299094	0.00207192	0	0	0.00850521	0.0455765	0.00219954	0	0	0.00472955	0	0.00180605	0	0	0	0.00292794	0.00442548	Saprotroph
Paraphaeomoniella	0.00149547	0	0.00254962	0.00257808	0	0	0	0	0	0.00157652	0	0	0.00153123	0.000551298	0.059395	0.000975981	0.00441582
Lasionectria	0	0	0	0	0	0	0	0.00317309	0	0	0	0	0.0673741	0	0	0	0.0044092	Saprotroph
Exidia	0.000747736	0	0	0	0	0	0	0	0	0	0.000483964	0	0	0.000551298	0.0616794	0.00683187	0.00439339	Saprotroph-Symbiotroph
Venturia	0.000747736	0	0.00254962	0.0335151	0	0	0	0	0.000915625	0.0157652	0.00241982	0	0.00765615	0.00661558	0	0	0.00438655	Pathotroph-Saprotroph-Symbiotroph
Eleutheromyces	0.0127115	0.00103596	0.00127481	0.00128904	0	0	0	0.00158655	0.0036625	0.00630606	0.00435567	0.000903024	0.00153123	0.0011026	0.0314108	0.00292794	0.00438111	Saprotroph
Selenodriella	0.00897283	0.00103596	0.00509924	0	0.00141753	0	0	0.00475964	0.00457813	0.00315303	0	0.000903024	0	0.0198467	0.0154198	0.00487991	0.00437912
Anthostomelloides	0.00224321	0	0.00254962	0	0	0	0	0	0.000915625	0.0268008	0	0	0.0183748	0.0011026	0.0177043	0	0.00435568
Urnula	0.000747736	0.00621575	0	0.00644521	0.00141753	0	0	0	0.000915625	0.0331068	0.00338775	0.00180605	0	0	0	0.0156157	0.00435364	Saprotroph
Cryomyces	0	0	0	0	0.0354384	0	0	0	0	0.00157652	0.000483964	0.00270907	0.00612492	0.00220519	0.00571105	0.0136637	0.00424455
Myxozyma	0.00373868	0.00103596	0	0.00128904	0.0042526	0	0.0175963	0	0	0.00315303	0.000483964	0.00541815	0.00306246	0.000551298	0.0194176	0.00780785	0.00423794
Jimgerdemannia	0.000747736	0.0207192	0.00254962	0	0	0	0.024195	0	0.000915625	0.00788258	0.0053236	0.00270907	0	0.00275649	0	0	0.00423743
Arthrocladium	0	0	0.00382443	0	0	0	0	0	0	0	0.000483964	0	0.0627804	0	0	0	0.00419305	Symbiotroph
Pseudocercospora	0.00523415	0.00310787	0.00127481	0.030937	0.00283507	0	0.00219954	0.00634618	0.00183125	0.00472955	0	0.00180605	0.00306246	0.0011026	0.00228442	0	0.00417194	Pathotroph
Schizothecium	0.00224321	0.00310787	0.00764887	0	0	0.00130219	0.00439908	0	0	0.0236477	0.00774342	0.00180605	0	0.0132312	0.000571105	0.000975981	0.00416729	Saprotroph
Stegonsporium	0.0306572	0	0	0	0.00141753	0	0	0.00317309	0	0.00472955	0.00435567	0.00632117	0	0.00937207	0.00342663	0.00292794	0.0041488
Sterigmatosporidium	0.00149547	0.00103596	0.00127481	0	0.0042526	0.00390656	0	0.00158655	0.00183125	0.0157652	0	0.000903024	0.0183748	0.00992337	0.00228442	0.00292794	0.00409762
Colacogloea	0	0.00103596	0.00127481	0	0.021263	0.00651093	0	0.00158655	0	0.00157652	0.000967928	0	0	0.0115773	0.0171332	0.00195196	0.00405488	Pathotroph
Psathyrella	0.000747736	0	0.0140229	0	0.0170104	0	0.00219954	0	0.00183125	0.0110356	0.00193586	0	0.00459369	0.0011026	0	0.00975981	0.00401496	Saprotroph
Pirottaea	0.00149547	0.00207192	0.00764887	0.00128904	0	0	0	0	0.0137344	0.00315303	0.000483964	0	0.00153123	0.000551298	0.0188465	0.0126878	0.00396834
Calvatia	0	0	0	0	0.00141753	0	0.00439908	0.0301444	0.0247219	0	0.000967928	0.00180605	0	0	0	0	0.00396605	Saprotroph
Memnoniella	0	0	0.00254962	0.0180466	0.00283507	0	0.0131973	0.00317309	0.00640938	0	0.00193586	0.000903024	0.00153123	0	0	0.0117118	0.00389331
Pseudoarthrographis	0.00299094	0	0	0	0	0	0	0.00158655	0.0421188	0.0094591	0	0.00180605	0	0.00385909	0	0	0.00386378
Pestalotiopsis	0.0201889	0.00103596	0.00127481	0.00773425	0	0.00260437	0.00439908	0.00158655	0.00274688	0.00157652	0.00290378	0.00541815	0.00153123	0.0011026	0.00456884	0.00292794	0.00384999	Pathotroph
Spumatoria	0	0	0.00254962	0.0464055	0.00141753	0	0.00439908	0.00158655	0.000915625	0.00157652	0	0.00180605	0	0	0	0	0.00379103	Saprotroph
Veronaea	0	0.00103596	0	0	0.00141753	0	0	0.00158655	0	0	0.00629153	0.00270907	0.00765615	0.00385909	0.0279842	0.00585589	0.00364975	Pathotroph
Donadinia	0	0.00103596	0	0	0.00283507	0	0	0	0.0036625	0.00788258	0	0.0171575	0	0	0	0.0253755	0.00362182	Saprotroph
Gelatinomyces	0	0.00310787	0	0	0.00283507	0	0	0	0.000915625	0	0.0503322	0	0	0	0	0	0.00357443
Auxarthron	0	0	0.00509924	0.00257808	0.0269332	0	0	0	0.00640938	0	0	0.00451512	0	0	0.010851	0	0.00352412	Saprotroph
Nothophoma	0	0	0.00127481	0	0	0.00130219	0	0.0428367	0	0.00315303	0.00193586	0	0.00306246	0.00275649	0	0	0.0035201	Pathotroph-Saprotroph
Rubropezicula	0	0	0.00127481	0	0.00141753	0.0234393	0.0153968	0	0.00183125	0.00315303	0	0.00903024	0	0.000551298	0	0	0.00350589
Pseudocamarosporium	0.000747736	0.00310787	0	0.00128904	0	0.0221371	0	0.00634618	0.00274688	0	0.00483964	0.0036121	0	0.00771818	0.00342663	0	0.00349821	Pathotroph-Saprotroph-Symbiotroph
Jaapia	0.0104683	0.00103596	0	0	0.0155929	0.00130219	0	0	0	0	0	0	0.00765615	0.0011026	0.00685327	0.0117118	0.00348269
Angustimassarina	0	0	0.00127481	0.00257808	0.0113403	0	0	0.00158655	0	0.00157652	0.000483964	0.000903024	0.0352183	0.000551298	0	0	0.00346955
Neocrinula	0.000747736	0.00103596	0.00127481	0.00257808	0.00283507	0	0	0	0.000915625	0	0.0319416	0.0036121	0.00306246	0.0011026	0.00571105	0	0.00342607
Boothiomyces	0	0	0	0	0	0	0.00219954	0.0507695	0	0	0	0	0	0	0.00171332	0	0.00341765	Saprotroph
Chaetosphaeria	0.0269185	0.00207192	0.00127481	0.00257808	0.00283507	0	0	0	0	0.00315303	0	0.000903024	0.00918738	0.00220519	0.00342663	0	0.0034096	Saprotroph
Neodevriesia	0.00149547	0	0.00127481	0	0.00283507	0	0.00439908	0.00475964	0.00457813	0.00157652	0.000967928	0.000903024	0	0.000551298	0.00171332	0.0292794	0.00339586
Corinectria	0.000747736	0	0.00127481	0	0.00141753	0.00130219	0.00219954	0.00317309	0	0.00157652	0.00871135	0.00270907	0	0.00165389	0.0234153	0.00585589	0.00337731	Pathotroph-Saprotroph-Symbiotroph
Dichotomopilus	0.000747736	0	0	0	0.00850521	0	0	0.00317309	0.000915625	0	0.00871135	0.00180605	0.00153123	0	0.00285553	0.0253755	0.00335133	Saprotroph
Conioscypha	0	0	0.00127481	0.00386713	0	0	0	0.00634618	0	0	0	0.00993327	0.0321558	0	0	0	0.00334858	Saprotroph
Capnodium	0.00299094	0.00621575	0	0	0.00283507	0.00130219	0	0	0.00549375	0.0315303	0.000967928	0	0	0.0011026	0	0.000975981	0.00333841	Saprotroph
Mycena	0	0.00103596	0.00254962	0.00128904	0.0042526	0.00130219	0	0	0.00274688	0.00315303	0.00290378	0.00541815	0.0229684	0.0011026	0.00399774	0	0.003295	Pathotroph-Saprotroph
Rhodotorula	0.000747736	0.00103596	0.0280458	0.00128904	0	0.00130219	0.00219954	0	0.00640938	0	0	0.000903024	0.00153123	0	0.00799548	0.000975981	0.00327721	Pathotroph-Saprotroph
Setophoma	0	0	0.00127481	0	0	0	0	0.00317309	0	0	0	0	0.0474681	0	0	0	0.00324475	Pathotroph-Saprotroph
Aureobasidium	0	0.00621575	0	0	0.00141753	0.00260437	0.00219954	0.017452	0.00457813	0.00788258	0.000483964	0.000903024	0.00153123	0.0011026	0.00228442	0.00292794	0.00322394	Pathotroph-Saprotroph-Symbiotroph
Pseudolachnea	0.00672963	0.00103596	0.00509924	0.0116014	0	0	0.00219954	0	0.007325	0	0.00387171	0.0036121	0.00153123	0.0011026	0.00742437	0	0.0032208	Saprotroph
Vermiculariopsiella	0.00598189	0	0.0254962	0.00386713	0	0	0	0.00317309	0.00183125	0	0.000967928	0	0.00306246	0.000551298	0.00628216	0	0.00320084
Helicobasidium	0	0	0	0	0.0269332	0.00130219	0	0	0.00549375	0.0173417	0	0	0	0	0	0	0.00319192	Pathotroph
Fusicladium	0.00149547	0	0.00254962	0.032226	0	0	0	0.00317309	0.000915625	0.00315303	0.00387171	0.000903024	0.00153123	0	0.00114221	0	0.00318507	Pathotroph
Heterobasidion	0.0127115	0.00103596	0.00127481	0	0.00850521	0.00260437	0	0	0.00183125	0.00315303	0.0053236	0.000903024	0.00153123	0.000551298	0.0102799	0.000975981	0.00316757	Saprotroph
Thelebolus	0	0	0.00254962	0	0	0	0	0.0111058	0.00274688	0.00472955	0.00145189	0.000903024	0.00153123	0	0.00685327	0.0185436	0.00315093	Saprotroph-Symbiotroph
Entoloma	0.00897283	0.00207192	0.0165725	0	0.00141753	0.00130219	0.00439908	0.00475964	0.00274688	0	0	0.00180605	0	0.000551298	0.00571105	0	0.00314444	Pathotroph-Saprotroph-Symbiotroph
Trichoglossum	0.000747736	0	0	0	0	0	0	0	0	0	0	0	0	0.000551298	0.0479729	0.000975981	0.00314049	Saprotroph
Pseudocosmospora	0.0082251	0	0.00509924	0.00257808	0.00283507	0	0	0.00475964	0.00274688	0.00157652	0.00145189	0.00180605	0.00765615	0.000551298	0.00399774	0.00683187	0.00313222	Pathotroph-Saprotroph-Symbiotroph
Fraxinicola	0.00299094	0	0.00127481	0.029648	0	0	0	0.00475964	0	0.00315303	0.0053236	0	0.00153123	0	0.00114221	0	0.00311396	Saprotroph-Symbiotroph
Pseudodactylaria	0.00149547	0	0.00764887	0.00257808	0.00708767	0.00260437	0.00659863	0.00317309	0.00457813	0.00157652	0	0.00903024	0.00153123	0.0011026	0.000571105	0	0.0030985
Resinicium	0	0.00103596	0	0	0	0	0	0	0	0	0	0	0.0474681	0	0	0	0.0030315	Saprotroph
Clitopaxillus	0.00598189	0.00103596	0.00127481	0	0	0.00130219	0	0	0	0	0	0	0.0382807	0	0.000571105	0	0.00302792	Pathotroph-Saprotroph-Symbiotroph
Pseudocenococcum	0	0	0.00764887	0	0.00850521	0	0	0	0.00915625	0.0094591	0.0053236	0.00270907	0	0.0011026	0.000571105	0.00292794	0.00296273
Wickerhamomyces	0	0	0	0.00128904	0	0	0	0	0.00457813	0	0	0.00180605	0.0275621	0	0.00970879	0.000975981	0.00287001	Saprotroph
Emericellopsis	0	0	0	0	0.00567014	0	0	0.00634618	0.000915625	0.00157652	0	0	0	0	0.0205598	0.0107358	0.00286275	Saprotroph
Dothiora	0.00448642	0.00207192	0	0	0.00283507	0.00260437	0	0	0.00549375	0	0	0.000903024	0	0	0.00685327	0.0204956	0.00285896
Holtermanniella	0	0	0.00127481	0	0.00141753	0	0	0	0.0274688	0	0.0111312	0	0	0.00441039	0	0	0.00285642
Pseudostanjehughesia	0.000747736	0.00207192	0.00764887	0	0.00283507	0	0	0	0	0	0.000483964	0	0	0	0.0296975	0.00195196	0.00283981
Hydropisphaera	0	0.00310787	0	0.0167575	0	0.00130219	0.00219954	0.00158655	0.000915625	0	0.00774342	0.00180605	0.00459369	0.00165389	0.00342663	0	0.00281831	Saprotroph
Drechmeria	0.000747736	0	0.00127481	0.0232028	0.00141753	0	0.00219954	0.00317309	0	0	0.0053236	0.00180605	0.00306246	0.0011026	0.00171332	0	0.00281397
Mycophilomyces	0.00224321	0.00517979	0.00127481	0	0	0	0.00219954	0	0.000915625	0	0.000967928	0.00993327	0.0122498	0	0.00913769	0	0.00275636	Pathotroph-Symbiotroph
Xylaria	0	0	0	0.0193356	0.00283507	0.00260437	0.00219954	0	0	0.00157652	0.000967928	0.000903024	0.00153123	0.0115773	0	0	0.00272066	Pathotroph-Saprotroph-Symbiotroph
Coprinus	0.000747736	0	0.00892368	0.00773425	0.00141753	0	0.00219954	0.00475964	0.000915625	0	0.000967928	0.000903024	0.00153123	0.00165389	0	0.0117118	0.00271662	Pathotroph-Saprotroph
Diluviicola	0	0	0.00382443	0.00128904	0	0.00130219	0	0.00158655	0	0	0	0	0.0352183	0	0	0	0.00270128	Saprotroph
Neoprotoparmelia	0	0	0.00382443	0.00257808	0.00283507	0	0	0.0158655	0.000915625	0	0.00193586	0	0	0.0011026	0.00913769	0.00487991	0.00269217	Symbiotroph
Ijuhya	0.0164502	0.00310787	0.00254962	0.00128904	0	0	0	0	0.00274688	0.00315303	0.00290378	0.00270907	0.00612492	0.000551298	0.00114221	0	0.0026705	Saprotroph
Collophorina	0.000747736	0	0.00254962	0.00386713	0	0.00130219	0.00439908	0.0126924	0.000915625	0.00157652	0.0111312	0.000903024	0.00153123	0	0.000571105	0	0.00263667
Gliocephalotrichum	0	0	0.00127481	0	0	0	0.0329931	0	0	0	0	0	0	0	0.00571105	0.00195196	0.00262069	Saprotroph
Escovopsis	0	0.00103596	0.00382443	0	0.00283507	0	0	0	0.00457813	0.0141886	0	0.000903024	0	0	0.00171332	0.0126878	0.0026104
Astrocystis	0.000747736	0	0	0	0	0	0	0.00317309	0	0.00315303	0	0.00812722	0.00153123	0.0248084	0	0	0.0025963	Saprotroph
Cochlearomyces	0	0	0	0	0.00141753	0.00130219	0	0	0.0109875	0.0094591	0.00580757	0.000903024	0.00153123	0	0.00114221	0.00878383	0.00258339
Chaetopsina	0	0	0.0318703	0.00644521	0	0	0.00219954	0	0	0	0	0	0	0.000551298	0	0	0.00256665	Pathotroph-Saprotroph-Symbiotroph
Foliophoma	0.0216844	0	0.00127481	0.0154685	0.00141753	0	0	0	0	0	0	0.000903024	0	0	0	0	0.00254676
Allantophomopsis	0	0.00103596	0	0.00257808	0	0	0	0.00158655	0.000915625	0	0.000483964	0	0.0290934	0.000551298	0.00399774	0	0.00251516	Pathotroph
Strelitziana	0	0	0.00764887	0.0219137	0	0	0	0	0	0	0	0	0.00918738	0.000551298	0	0	0.00245633	Pathotroph
Myrmecridium	0.00299094	0.00310787	0.00127481	0.00257808	0	0	0	0.00158655	0.000915625	0.00157652	0.00677549	0	0.0122498	0.00441039	0.00114221	0	0.00241302	Saprotroph
Saccharata	0.00149547	0	0	0.00128904	0.00708767	0	0.00439908	0	0	0.00315303	0	0	0	0.000551298	0.00685327	0.0136637	0.00240579	Pathotroph
Pseudopestalotiopsis	0	0.00414383	0	0	0	0	0.00659863	0	0	0.0220712	0.000483964	0.00451512	0	0.000551298	0	0	0.00239775
Middelhovenomyces	0	0	0	0	0	0	0.00439908	0.00158655	0.00549375	0.00157652	0	0	0.019906	0.000551298	0.00456884	0	0.00238013
Neometulocladosporiella	0	0	0.00254962	0.00515617	0.0042526	0	0	0.00158655	0.0036625	0.00315303	0.000483964	0	0.00153123	0	0.00685327	0.00878383	0.0023758	Saprotroph
Morenoina	0	0	0.00254962	0.00128904	0	0	0	0.00317309	0.00549375	0.00472955	0.00580757	0.00993327	0	0.0011026	0.00171332	0.00195196	0.00235899	Symbiotroph
Neodidymelliopsis	0	0	0	0.0206247	0	0	0	0.00158655	0	0.00157652	0.00241982	0.000903024	0.00153123	0	0.00399774	0.00487991	0.00234497	Pathotroph-Saprotroph
Leucoagaricus	0.00299094	0.00828766	0.00254962	0.00257808	0.0042526	0	0	0.00158655	0.00183125	0.00788258	0.000483964	0.000903024	0	0	0.00399774	0	0.002334	Saprotroph
Apodus	0	0.00517979	0	0.00257808	0.0042526	0.00130219	0	0	0.000915625	0	0.000967928	0.000903024	0	0.00275649	0.0182754	0	0.00232069	Saprotroph
Alternaria	0	0	0.00127481	0	0.00141753	0	0	0.00475964	0.00183125	0	0.0232303	0	0	0	0.000571105	0.00390392	0.00231178	Pathotroph-Saprotroph-Symbiotroph
Conocybe	0	0	0	0.00128904	0.00141753	0	0	0	0.00183125	0.00157652	0.013067	0.000903024	0.00765615	0.00661558	0.000571105	0.00195196	0.00230495	Saprotroph
Pseudonectria	0	0	0	0.0116014	0.00141753	0	0.00659863	0.00158655	0.00640938	0.00157652	0.00677549	0.000903024	0	0	0	0	0.00230428	Saprotroph
Clypeosphaeria	0.025423	0.00207192	0.00127481	0	0	0	0	0	0.0036625	0	0	0.00270907	0	0	0.00171332	0	0.00230342	Saprotroph
Stachybotrys	0	0	0.00127481	0	0.0042526	0.00130219	0.00219954	0.0111058	0.0119031	0	0	0.000903024	0.00306246	0	0.000571105	0	0.00228592
Inflatispora	0.000747736	0.00207192	0	0	0	0	0	0	0	0	0	0	0	0.000551298	0.0331241	0	0.00228094
Hyalosphaerella	0.000747736	0	0	0	0.00141753	0	0	0.00793273	0.00457813	0.00157652	0.00193586	0.00270907	0	0.000551298	0.0119932	0.00292794	0.00227313
Tyrannosorus	0.00598189	0	0.00127481	0.00773425	0	0	0.00219954	0.00475964	0	0.00157652	0.00338775	0.00180605	0.00153123	0.00165389	0.00399774	0	0.00224396	Pathotroph-Saprotroph-Symbiotroph
Neothyrostroma	0	0	0	0	0.00567014	0	0	0	0.000915625	0.0110356	0	0.000903024	0	0.000551298	0.00114221	0.0156157	0.0022396
Neopaxillus	0	0	0	0	0	0	0.00219954	0.0222116	0	0	0.0053236	0.000903024	0	0.00220519	0.00285553	0	0.00223116	Saprotroph
Glarea	0	0	0.00509924	0.00257808	0.00141753	0.00130219	0	0	0.000915625	0.00315303	0.000483964	0.0036121	0	0.000551298	0.0114221	0.00487991	0.00221344	Saprotroph
Hygrophorus	0.00448642	0.00310787	0.00127481	0	0	0	0	0	0	0.00157652	0.0232303	0	0	0	0.000571105	0.000975981	0.00220144	Symbiotroph
Stamnaria	0.000747736	0	0	0	0	0.00130219	0	0	0	0	0	0	0	0	0.00285553	0.0302554	0.00219755	Saprotroph
Kalmusia	0.00224321	0.00621575	0	0	0	0	0.00219954	0.017452	0.000915625	0.00157652	0	0.00451512	0	0	0	0	0.00219486	Saprotroph
Cryptococcus	0	0	0	0	0	0	0	0	0.000915625	0	0.0329095	0	0	0	0	0.000975981	0.00217507	Pathotroph-Saprotroph-Symbiotroph
Debaryomyces	0	0	0.00382443	0.0103123	0.00141753	0	0	0.00158655	0.00183125	0	0.00145189	0.0126423	0	0.000551298	0	0.000975981	0.0021621	Saprotroph
Anungitea	0.00149547	0	0.00127481	0	0	0	0	0.00475964	0	0	0	0	0	0.000551298	0.0245575	0.00195196	0.00216192	Pathotroph
Nalanthamala	0.00224321	0	0.00254962	0.00773425	0.00141753	0	0.00219954	0.00158655	0.00183125	0.00472955	0.000483964	0.0036121	0.00306246	0.00275649	0	0	0.00213791	Pathotroph-Saprotroph-Symbiotroph
Bacilliformis	0.000747736	0.00310787	0	0.00128904	0.0042526	0.00390656	0.00219954	0	0.000915625	0.00157652	0.000483964	0.000903024	0.00153123	0.000551298	0.00571105	0.00585589	0.0020645
Neopseudolachnella	0	0	0	0	0.00567014	0.00130219	0	0	0	0	0.00435567	0.000903024	0	0	0.0119932	0.00878383	0.002063	Saprotroph
Phaeocercospora	0	0	0	0	0	0.0273459	0	0	0.00183125	0	0	0.0036121	0	0	0	0	0.00204933	Pathotroph-Saprotroph
Sympoventuria	0.00598189	0.00103596	0.00254962	0	0	0.00130219	0	0	0.0128188	0	0.00241982	0.00180605	0.00153123	0.00330779	0	0	0.00204708	Saprotroph
Conlarium	0.00149547	0	0.00127481	0.00257808	0	0.00520874	0	0	0.00183125	0	0.00822739	0.00903024	0.00153123	0.000551298	0	0.000975981	0.00204403	Saprotroph
Fellomyces	0	0.00103596	0	0	0	0.0117197	0	0	0.000915625	0.00315303	0	0.00180605	0.00918738	0.00165389	0.00114221	0.00195196	0.00203536
Zasmidium	0.000747736	0.00207192	0	0	0.0042526	0	0	0	0	0.00315303	0.000967928	0	0.00459369	0.000551298	0.00513995	0.0107358	0.00201337	Saprotroph
Ballistosporomyces	0.00747736	0	0	0	0.0113403	0.00130219	0	0	0	0.00472955	0.00629153	0	0	0	0.000571105	0	0.001982	Symbiotroph
Galactomyces	0	0	0	0	0	0	0	0	0.0256375	0.00472955	0.000483964	0	0	0	0	0	0.00192819	Pathotroph
Auricularia	0	0.00103596	0	0	0	0	0	0	0.00274688	0.0236477	0	0	0	0.000551298	0.00285553	0	0.00192734	Saprotroph
Neoascochyta	0.00897283	0.00207192	0	0	0	0	0.00219954	0	0	0.0094591	0	0	0	0.00606428	0	0.00195196	0.00191998	Pathotroph-Saprotroph
Akanthomyces	0	0	0.00254962	0	0	0	0	0	0	0	0.000967928	0.00180605	0	0	0	0.0253755	0.00191869	Pathotroph
Dwayaangam	0.0082251	0	0.00509924	0	0	0	0	0	0.000915625	0	0.00387171	0.00270907	0.00459369	0.00330779	0	0.00195196	0.00191714	Saprotroph
Racocetra	0	0.00103596	0	0	0	0.00260437	0	0	0	0	0.0217784	0	0	0	0	0.00487991	0.00189366	Symbiotroph
Lepiota	0	0.00310787	0	0.00257808	0	0	0	0	0	0.00472955	0.00241982	0.000903024	0	0.00165389	0	0.0146397	0.001877	Saprotroph
Cordyceps	0	0	0	0	0.00141753	0	0.00219954	0	0	0	0	0	0	0	0.0137065	0.0126878	0.00187571
Diutina	0.00149547	0.00103596	0	0.00515617	0	0	0.0131973	0.00158655	0.000915625	0.00315303	0.000483964	0.00180605	0	0	0.00114221	0	0.00187327
Penidiella	0.00897283	0.00517979	0.00509924	0.00257808	0	0	0	0.00158655	0.00274688	0.00315303	0	0	0	0.000551298	0	0	0.00186673	Pathotroph
Thelephora	0	0	0	0.00257808	0	0.014324	0.00219954	0.00475964	0	0.00157652	0.00435567	0	0	0	0	0	0.00186209	Saprotroph-Symbiotroph
Readeriella	0.00149547	0.00103596	0	0	0	0	0	0	0.00183125	0.00315303	0.000483964	0.00451512	0	0.0143338	0.00285553	0	0.00185651	Pathotroph
Teunomyces	0.00224321	0.0103596	0.00127481	0.00128904	0	0	0	0.00158655	0	0.00315303	0	0	0	0.0011026	0.00456884	0.00390392	0.0018426
Remotididymella	0	0	0	0.00128904	0	0	0	0.017452	0.000915625	0.00315303	0.000483964	0.00270907	0.00153123	0.00165389	0	0	0.00182424	Pathotroph-Saprotroph
Stemphylium	0	0	0.00127481	0	0	0	0.00219954	0.00793273	0.0128188	0.00157652	0	0	0	0	0.00228442	0.000975981	0.00181642	Pathotroph-Saprotroph
Phaeobotryon	0	0	0	0	0.021263	0.00260437	0.00219954	0	0	0.00157652	0.000483964	0.000903024	0	0	0	0	0.0018144	Pathotroph
Aquadictyospora	0.00747736	0	0.00509924	0.0116014	0	0	0	0	0	0	0.00483964	0	0	0	0	0	0.0018136	Saprotroph
Paramicrosporidium	0.000747736	0	0	0	0.0198455	0	0	0	0	0.00157652	0	0	0	0.00385909	0	0.00292794	0.0018098
Ophiocordyceps	0	0	0.00254962	0.00128904	0	0	0	0	0	0.00315303	0.00145189	0	0.019906	0.000551298	0	0	0.0018063	Pathotroph-Symbiotroph
Cephalotrichum	0	0	0	0	0.00141753	0.00130219	0	0	0.0155656	0	0	0.0036121	0	0	0.00685327	0	0.00179692	Pathotroph-Saprotroph-Symbiotroph
Ramicandelaber	0	0	0	0.00902329	0	0	0	0	0.0137344	0	0.000483964	0.00541815	0	0	0	0	0.00179124	Saprotroph
Infundichalara	0.00448642	0.00103596	0.00254962	0.00128904	0	0	0	0.00793273	0	0.00157652	0.000967928	0.000903024	0.00459369	0	0.00228442	0.000975981	0.00178721	Saprotroph
Monodictys	0	0	0	0	0	0	0.00219954	0	0	0	0.0227463	0.0036121	0	0	0	0	0.00178487
Coprinopsis	0	0	0.00127481	0	0.00283507	0	0.00439908	0.0158655	0	0	0	0.000903024	0.00306246	0	0	0	0.00177124	Saprotroph
Hirsutella	0.00224321	0	0.00254962	0	0	0	0	0	0	0	0	0	0.0229684	0.000551298	0	0	0.00176954	Pathotroph
Lactarius	0	0.00517979	0.00127481	0	0	0	0	0	0.00549375	0	0.000483964	0.000903024	0	0.0143338	0.000571105	0	0.00176501	Symbiotroph
Dacrymyces	0	0	0	0	0.00141753	0	0	0.00158655	0.00183125	0.0189182	0.000483964	0	0	0	0.00399774	0	0.0017647	Saprotroph
Bannoa	0.00448642	0	0.00127481	0.00128904	0	0	0	0.00158655	0	0	0	0	0	0.00275649	0.00114221	0.0156157	0.00175945	Saprotroph
Teratosphaeria	0.00672963	0.00103596	0	0	0.00141753	0	0	0	0.00274688	0	0	0.000903024	0	0.0011026	0.00399774	0.00975981	0.00173082
Didymella	0.000747736	0	0	0.0103123	0.00141753	0	0	0	0	0.00157652	0.000483964	0.00270907	0.00306246	0.0011026	0.00114221	0.00487991	0.00171465	Pathotroph-Saprotroph
Clavariadelphus	0.0201889	0.00103596	0	0	0.00141753	0	0	0	0	0	0.000483964	0.00270907	0	0	0	0.000975981	0.00167571	Symbiotroph
Bulbothrix	0	0	0	0	0	0	0	0	0	0	0.000483964	0.00180605	0	0	0.00171332	0.0224476	0.00165318	Symbiotroph
Parasarcopodium	0	0	0	0.00257808	0.00283507	0	0	0	0.000915625	0	0.00193586	0.00180605	0.00612492	0	0.00913769	0.000975981	0.00164433
Gemmamyces	0	0.00103596	0	0	0	0	0	0	0	0.00157652	0.0159708	0.000903024	0	0.00220519	0.00456884	0	0.00164127	Saprotroph
Parafusicladium	0.000747736	0	0	0	0	0	0	0	0	0	0	0	0	0	0.0137065	0.0117118	0.00163538	Saprotroph
Filobasidium	0	0.00517979	0	0.00128904	0	0	0	0.00793273	0	0	0.000967928	0	0.00153123	0.000551298	0.00856658	0	0.00162616	Saprotroph
Polycephalomyces	0	0.0134675	0	0	0.00141753	0	0.00219954	0	0.000915625	0	0	0	0	0	0.00799548	0	0.00162473	Pathotroph
Melanodiplodia	0	0	0	0	0	0	0	0.00951928	0	0	0.0150029	0	0	0.000551298	0.000571105	0	0.00160278	Saprotroph
Anteaglonium	0.014207	0.00103596	0.00637406	0	0	0	0	0	0	0.00157652	0.00145189	0.000903024	0	0	0	0	0.00159678
Ophiostoma	0.00373868	0.00207192	0	0.00257808	0.00708767	0.00130219	0	0.00317309	0.0036625	0	0	0	0	0	0.000571105	0.000975981	0.00157258	Pathotroph
Polyplosphaeria	0.0119638	0.00103596	0.00637406	0	0.00141753	0	0	0	0	0.00157652	0	0.000903024	0	0	0.000571105	0.000975981	0.00155112	Saprotroph
Stypellopsis	0	0	0	0	0	0	0	0.0222116	0	0	0.000483964	0	0	0	0.00114221	0.000975981	0.00155086
Phellinocrescentia	0	0	0.00127481	0	0	0	0.00219954	0.00158655	0	0	0	0.000903024	0.0168435	0	0	0.00195196	0.00154746
Haptocillium	0.00224321	0	0.00127481	0	0	0	0	0	0.000915625	0.0094591	0.000967928	0	0	0	0	0.00975981	0.00153878	Pathotroph
Rasamsonia	0	0	0	0	0.00141753	0	0	0	0.00183125	0	0.0106472	0.000903024	0	0	0	0.00975981	0.00153493	Saprotroph
Phyllozyma	0.000747736	0.00207192	0.00127481	0	0	0	0	0	0.000915625	0.0126121	0	0	0	0.0011026	0.00571105	0	0.00152724
Lachancea	0.00224321	0	0.0114733	0	0.00567014	0	0	0	0	0.00315303	0	0	0.00153123	0	0	0	0.00150443	Pathotroph
Truncospora	0.00224321	0	0	0	0.0042526	0.00130219	0	0	0	0.00157652	0.00483964	0.00451512	0	0.00496168	0	0	0.00148068	Saprotroph
Ovicillium	0	0	0	0.00386713	0	0	0.00219954	0.00158655	0	0	0.00145189	0.00993327	0.00459369	0	0	0	0.001477	Pathotroph-Saprotroph
Madagascaromyces	0	0	0	0	0.00850521	0.00130219	0	0	0	0	0	0	0	0.000551298	0.000571105	0.0126878	0.0014761	Pathotroph-Saprotroph
Xylogone	0.00672963	0.00103596	0.00254962	0	0.00141753	0	0	0	0.00183125	0.00472955	0.00193586	0.00270907	0	0.000551298	0	0	0.00146811	Pathotroph
Amauroascus	0.00224321	0	0	0	0	0	0	0	0	0.00157652	0.000967928	0	0.00459369	0.000551298	0.0125643	0.000975981	0.00146706	Saprotroph
Urocystis	0	0	0	0	0	0	0	0	0	0	0	0	0	0	0	0.0234235	0.00146397
Pyxine	0.00448642	0	0.0101985	0.00515617	0	0	0	0	0.000915625	0	0.000483964	0	0	0.0011026	0	0.000975981	0.00145745	Symbiotroph
Phenoliferia	0.00299094	0	0	0	0.00283507	0	0	0	0	0	0.000967928	0.00180605	0	0.000551298	0.0131354	0.000975981	0.00145392
Xylodon	0.00448642	0	0	0	0	0.00130219	0.0109977	0	0.00183125	0.00157652	0	0	0.00153123	0.000551298	0	0.000975981	0.00145329	Saprotroph
Pseudoanungitea	0.00224321	0.00103596	0	0	0	0	0	0.00317309	0.000915625	0	0	0	0.0153123	0	0	0	0.00141751
Epichloe	0	0	0.0191222	0.00128904	0	0	0	0	0	0	0.000483964	0	0	0.000551298	0.00114221	0	0.00141179	Pathotroph-Symbiotroph
Myrothecium	0	0	0	0	0	0.00130219	0	0	0	0	0	0	0	0	0.00171332	0.0195196	0.00140845	Saprotroph
Armillaria	0	0	0	0.0154685	0	0	0	0	0.00183125	0	0.00338775	0.00180605	0	0	0	0	0.00140585	Saprotroph
Pseudopyricularia	0.00299094	0.00725171	0.00127481	0.00257808	0.00141753	0	0	0.00158655	0	0	0.000967928	0	0	0	0.00228442	0.00195196	0.001394
Sporothrix	0.00149547	0	0.00637406	0.00128904	0	0.00130219	0	0.00475964	0.00549375	0	0.000483964	0.000903024	0	0	0	0	0.00138132	Pathotroph-Saprotroph-Symbiotroph
Hyphopichia	0	0.00310787	0	0	0	0	0	0	0	0	0	0	0	0.0011026	0.0165621	0.000975981	0.00135928
Penicillifer	0	0	0	0.00128904	0	0.00130219	0	0	0.00183125	0	0.000483964	0.00180605	0.0137811	0	0.00114221	0	0.00135224	Pathotroph-Saprotroph-Symbiotroph
Neocudoniella	0	0	0	0	0	0	0	0	0.00915625	0.00157652	0	0	0	0	0	0.0107358	0.00134178	Symbiotroph
Camporesiomyces	0.00224321	0	0.00127481	0	0	0	0	0	0	0	0.000483964	0.00180605	0	0	0.00685327	0.00878383	0.00134032	Saprotroph
Camptobasidium	0	0	0	0	0	0	0	0	0	0	0	0	0	0	0.000571105	0.0204956	0.00131667
Buckleyzyma	0	0.00103596	0	0	0	0.00130219	0	0	0	0	0	0	0	0.0011026	0.0125643	0.00487991	0.00130531	Saprotroph
Malbranchea	0	0	0	0	0	0	0	0	0.00183125	0	0	0	0	0.0011026	0.0119932	0.00585589	0.00129893	Saprotroph
Clypeosphaerella	0	0	0.00254962	0.0180466	0	0	0	0	0	0	0	0	0	0	0	0	0.00128726	Pathotroph-Saprotroph
Xenopyrenochaetopsis	0	0	0	0	0	0	0	0	0	0	0.00290378	0	0	0.000551298	0.00913769	0.00780785	0.00127504	Pathotroph-Saprotroph
Clarireedia	0	0.00103596	0	0.00128904	0	0	0	0.00951928	0	0	0.000483964	0.00722419	0	0	0.000571105	0	0.00125772	Pathotroph
Paramyrothecium	0.000747736	0.00103596	0.00127481	0	0.00283507	0	0.00219954	0.00158655	0	0	0.000483964	0.00180605	0.00306246	0	0.00114221	0.00390392	0.00125489
Saccharomycopsis	0	0.00103596	0	0	0.00141753	0	0	0	0	0.00157652	0	0	0	0.000551298	0.00856658	0.00683187	0.00124873
Gymnostellatospora	0	0	0	0.00386713	0	0	0.00879817	0	0.0036625	0	0.00145189	0	0.00153123	0	0.000571105	0	0.00124263	Saprotroph
Gyoerffyella	0.000747736	0	0	0	0.00141753	0.00130219	0	0.00317309	0.00824063	0	0.000483964	0.00180605	0	0	0.000571105	0.00195196	0.00123089	Saprotroph
Lophiotrema	0	0	0	0	0	0	0	0	0	0	0	0	0	0	0.0177043	0.00195196	0.00122851	Saprotroph
Septoriella	0	0	0	0.0180466	0	0	0	0.00158655	0	0	0	0	0	0	0	0	0.00122707	Pathotroph-Saprotroph
Buwchfawromyces	0.00149547	0.00103596	0	0.00128904	0	0	0.00879817	0	0	0	0.00145189	0	0	0.00551298	0	0	0.00122397	Saprotroph-Symbiotroph
Verrucaria	0	0.00310787	0	0	0	0	0	0	0	0	0	0.000903024	0	0	0.0102799	0.00487991	0.00119817	Symbiotroph
Minimelanolocus	0.00448642	0	0	0	0	0	0	0	0	0	0.0111312	0	0	0.000551298	0	0.00292794	0.00119355	Pathotroph-Saprotroph
Xerochrysium	0	0	0	0	0	0	0	0	0.0100719	0	0	0.000903024	0	0	0.00799548	0	0.00118565
Dematiohelicosporum	0	0	0.00127481	0	0.0127578	0.00390656	0	0	0	0	0	0.000903024	0	0	0	0	0.00117764	Pathotroph-Saprotroph
Scheffersomyces	0.00149547	0	0	0	0	0	0	0	0	0.0173417	0	0	0	0	0	0	0.00117732	Saprotroph-Symbiotroph
Sarcostroma	0	0	0	0	0	0	0	0.00793273	0	0	0	0	0	0.0011026	0.00970879	0	0.00117151
Trechispora	0.000747736	0	0	0	0	0.014324	0	0.00158655	0	0	0	0.000903024	0	0	0	0.000975981	0.00115858	Saprotroph
Lyophyllum	0	0	0	0	0.0042526	0	0	0	0	0	0.000967928	0	0	0	0.000571105	0.0126878	0.00115496	Symbiotroph
Chaenothecopsis	0	0	0	0	0.018428	0	0	0	0	0	0	0	0	0	0	0	0.00115175	Symbiotroph
Helvella	0.000747736	0	0	0	0	0	0	0	0	0	0.013067	0	0	0	0.00456884	0	0.00114898	Symbiotroph
Synnemellisia	0	0	0.00127481	0.00386713	0	0	0	0.00158655	0	0.00157652	0.000967928	0.00180605	0.00153123	0.00165389	0.00114221	0.00292794	0.00114589	Pathotroph-Saprotroph
Perenniporia	0	0	0	0.00257808	0.00141753	0	0.00219954	0	0.0036625	0	0.00290378	0	0.00153123	0.00275649	0.00114221	0	0.00113696	Saprotroph
Thyridium	0	0	0.0152977	0	0	0	0	0	0	0	0	0.00270907	0	0	0	0	0.00112543	Saprotroph
Microbotryozyma	0	0	0	0	0	0	0	0.017452	0	0	0.000483964	0	0	0	0	0	0.001121
Capnobotryella	0	0	0.00254962	0.00128904	0	0	0	0	0.00183125	0	0	0.000903024	0	0.00661558	0.00171332	0.00292794	0.00111436	Saprotroph
Monascus	0	0	0	0	0	0	0	0	0	0	0	0	0	0	0.0177043	0	0.00110652	Saprotroph
Cercospora	0.000747736	0	0	0.00128904	0.00283507	0.00651093	0.00219954	0	0.000915625	0	0.00145189	0.000903024	0	0.000551298	0	0	0.00108776	Pathotroph
Dinemasporium	0.0082251	0.00103596	0.00382443	0	0.00141753	0	0	0	0	0	0	0.000903024	0	0	0.00171332	0	0.00106996	Saprotroph
Hohenbuehelia	0	0	0	0	0	0	0	0	0	0	0	0	0	0.00165389	0.00171332	0.0136637	0.00106443	Saprotroph
Bhatiellae	0.0127115	0	0	0	0	0	0	0	0.000915625	0	0.000483964	0.00180605	0	0.0011026	0	0	0.00106373	Pathotroph-Saprotroph
Bacidina	0.0134593	0	0.00127481	0	0	0	0	0	0	0	0	0	0	0	0	0.00195196	0.00104288	Symbiotroph
Sporobolomyces	0	0	0	0	0	0	0	0	0	0.00315303	0	0.00180605	0	0.000551298	0.00913769	0.00195196	0.0010375	Pathotroph-Saprotroph
Neopyrenochaeta	0	0	0.00254962	0	0.00141753	0	0	0	0	0	0	0.000903024	0	0.00165389	0.00513995	0.00487991	0.001034
Phialophora	0	0.00207192	0	0	0.00283507	0	0.00439908	0	0	0	0	0	0	0.00551298	0.00171332	0	0.00103327	Pathotroph-Saprotroph
Sporidesmium	0	0	0.00764887	0	0.00141753	0	0	0.00158655	0	0.00315303	0.000967928	0	0	0.000551298	0.00114221	0	0.00102921
Amesia	0	0.00103596	0	0	0	0	0	0.00634618	0	0.00157652	0.00241982	0.00270907	0	0.000551298	0.00171332	0	0.00102201	Pathotroph
Abrothallus	0	0.00103596	0	0	0	0	0	0	0	0	0.000483964	0	0	0.000551298	0.00913769	0.00487991	0.00100555	Pathotroph
Lentomitella	0.00672963	0	0.00127481	0	0	0	0	0	0	0.00630606	0	0	0	0.0011026	0.000571105	0	0.000999013	Saprotroph
Bannozyma	0	0	0	0	0	0	0	0	0	0	0	0	0	0.0148851	0	0.000975981	0.000991315
Neoscolecobasidium	0.00972057	0	0	0	0	0	0	0	0	0	0	0.00541815	0	0.000551298	0	0	0.000980626
Seimatosporium	0	0	0	0	0	0	0.00219954	0	0.00274688	0	0	0	0	0	0	0.0107358	0.000980138	Pathotroph
Pseudotremella	0.00224321	0	0	0	0	0	0	0	0	0	0	0.00722419	0	0.0011026	0.00399774	0.000975981	0.000971482
Entosordaria	0.00149547	0.00310787	0	0	0	0	0	0	0.00183125	0.00788258	0.000483964	0	0	0.000551298	0	0	0.000959528
Saccharomyces	0.000747736	0.00414383	0	0	0.0042526	0	0	0	0	0	0	0	0.00612492	0	0	0	0.000954318	Saprotroph
Gymnopilus	0.00299094	0	0	0	0	0.00130219	0	0	0.00457813	0.00157652	0.00290378	0.000903024	0	0	0	0.000975981	0.00095191	Saprotroph
Burgoa	0	0	0.00127481	0.00257808	0	0	0	0.00158655	0	0	0	0	0	0	0.00970879	0	0.000946765
Niesslia	0	0	0	0.00128904	0	0	0.00219954	0	0	0	0.000483964	0	0.00306246	0.0011026	0.00114221	0.00585589	0.000945981	Saprotroph
Mycoleptodiscus	0	0	0	0	0	0	0	0	0	0	0.0150029	0	0	0	0	0	0.00093768	Pathotroph
Paliphora	0.00972057	0	0	0	0	0	0	0	0	0.00315303	0	0	0.00153123	0.000551298	0	0	0.000934758
Teunia	0	0	0	0	0	0.00130219	0	0.00317309	0	0	0.00725946	0	0	0.00220519	0	0.000975981	0.000932244
Culicinomyces	0	0	0	0.00128904	0	0	0	0.00158655	0	0	0.00629153	0	0	0.00165389	0.00399774	0	0.000926172	Pathotroph-Symbiotroph
Pseudoleucosporidium	0.00149547	0	0	0	0	0	0	0.00158655	0.000915625	0.00157652	0	0	0.00306246	0.000551298	0.00456884	0.000975981	0.000920796
Monilinia	0.00224321	0	0.00254962	0.00257808	0	0	0	0	0.00183125	0	0.000967928	0.00180605	0.00153123	0.000551298	0.000571105	0	0.000914361	Pathotroph
Chrysosporium	0	0	0.00254962	0.00902329	0	0	0	0	0.000915625	0	0	0	0.00153123	0	0.000571105	0	0.00091193	Saprotroph
Lopadostoma	0	0	0	0.00773425	0	0	0	0	0	0.00157652	0	0	0	0.00275649	0.000571105	0.00195196	0.000911895	Saprotroph
Hyalodendriella	0	0	0	0	0.00141753	0	0	0	0	0	0	0.000903024	0.0107186	0	0.000571105	0.000975981	0.000911641	Saprotroph
Antarctomyces	0	0	0	0	0.00141753	0	0	0	0.000915625	0	0.000483964	0	0	0	0	0.0117118	0.000908056	Saprotroph
Haradamyces	0	0	0	0.00128904	0	0	0.00219954	0	0	0	0.00145189	0.00180605	0.00612492	0.00165389	0	0	0.000907834	Pathotroph
Paramycosphaerella	0	0	0	0.0116014	0	0	0.00219954	0	0	0	0.000483964	0	0	0	0	0	0.000892805	Pathotroph-Saprotroph
Psilocybe	0.00299094	0.00414383	0	0	0	0	0	0	0.00183125	0.00157652	0	0	0.00153123	0.00220519	0	0	0.000892435	Pathotroph-Saprotroph
Entorrhiza	0	0	0	0	0	0	0	0.0142789	0	0	0	0	0	0	0	0	0.000892432	Pathotroph
Byssoascus	0	0.00103596	0	0	0	0	0	0	0	0	0.00241982	0.000903024	0	0.000551298	0.00342663	0.00585589	0.000887039	Saprotroph
Paracladophialophora	0.000747736	0	0	0	0.00141753	0	0	0	0	0	0.00290378	0	0	0.000551298	0.00856658	0	0.000886683
Brunneocarpos	0	0	0	0	0.0141753	0	0	0	0	0	0	0	0	0	0	0	0.000885959
Neophaeomoniella	0	0	0	0	0.00141753	0.00390656	0	0	0	0.00472955	0.000483964	0.000903024	0	0	0.00171332	0.000975981	0.00088312
Suberoteratosphaeria	0	0	0.00127481	0	0.00141753	0	0	0	0	0.00788258	0.000967928	0	0.00153123	0	0	0.000975981	0.000878129
Sarimanas	0	0.00103596	0	0	0.00141753	0	0.00219954	0	0.000915625	0.00157652	0.00145189	0	0.00306246	0.00165389	0.000571105	0	0.000867783	Saprotroph
Xenocylindrosporium	0	0	0	0	0.00141753	0	0	0	0	0	0	0	0.00918738	0	0	0.00292794	0.000845803
Agaricus	0	0.00103596	0	0	0	0.00130219	0	0	0.000915625	0	0.000483964	0	0	0	0.00285553	0.00683187	0.00083907	Saprotroph
Calyptrozyma	0.0119638	0	0	0.00128904	0	0	0	0	0	0	0	0	0	0	0	0	0.000828301	Saprotroph
Neodidymella	0	0	0	0	0	0	0	0.00793273	0	0.00472955	0	0	0	0	0.000571105	0	0.000827087	Pathotroph-Saprotroph
Ophiosphaerella	0	0	0	0.00257808	0.00141753	0	0	0	0	0	0.00725946	0	0	0	0	0.00195196	0.00082544	Saprotroph
Starmerella	0	0	0.00127481	0	0.00141753	0.00260437	0	0	0	0	0.000483964	0.000903024	0	0	0.00628216	0	0.000810367
Ascochyta	0	0	0.00127481	0.00257808	0	0	0	0.00475964	0.000915625	0	0	0.000903024	0.00153123	0	0	0.000975981	0.00080865	Pathotroph
Barnettozyma	0	0	0	0	0	0	0	0	0	0	0	0.000903024	0	0	0.0119932	0	0.000806015	Saprotroph
Aquanectria	0	0	0	0	0	0.00390656	0	0	0	0	0	0	0.00765615	0	0.00114221	0	0.000794057	Pathotroph-Saprotroph-Symbiotroph
Amplistroma	0.00299094	0.00207192	0	0	0.00141753	0	0	0	0	0.00315303	0.00193586	0	0	0.0011026	0	0	0.000791993	Saprotroph
Leptoxyphium	0.00299094	0.00207192	0	0	0	0.00260437	0	0	0.00183125	0.00315303	0	0	0	0	0	0	0.00079072	Saprotroph
Curvibasidium	0	0	0	0	0	0	0	0	0.00183125	0	0	0	0	0	0	0.0107358	0.00078544
Tulostoma	0	0.00621575	0	0.00128904	0	0	0.00219954	0	0	0	0	0	0	0.00165389	0.00114221	0	0.000781277	Saprotroph
Dictyosporium	0.00747736	0	0	0	0	0	0	0	0	0	0.000483964	0.00451512	0	0	0	0	0.000779778	Saprotroph
Crucellisporiopsis	0	0	0.00382443	0	0	0	0	0.00158655	0	0	0	0.00180605	0.00459369	0	0.000571105	0	0.000773864
Crassisporium	0	0	0	0	0	0.00130219	0	0	0.0109875	0	0	0	0	0	0	0	0.000768105	Pathotroph-Saprotroph-Symbiotroph
Helminthosporium	0	0.00828766	0	0	0	0	0	0	0	0	0	0	0	0	0	0.00390392	0.000761974	Pathotroph-Saprotroph
Minutiella	0	0	0	0	0	0	0	0	0	0	0	0.000903024	0	0.000551298	0.00970879	0.000975981	0.000758694
Paracamarosporium	0.00448642	0	0	0	0	0	0	0	0	0.00315303	0.00193586	0.000903024	0.00153123	0	0	0	0.000750597	Pathotroph-Saprotroph-Symbiotroph
Zymoseptoria	0.000747736	0	0	0	0	0	0	0.00158655	0	0	0.000483964	0.000903024	0.00765615	0	0.000571105	0	0.000746783	Pathotroph-Saprotroph
Cryptoclypeus	0	0	0	0.00128904	0.00567014	0.00130219	0	0	0.000915625	0	0.000483964	0	0	0.00220519	0	0	0.000741634
Gibellula	0.000747736	0	0	0	0	0	0	0	0.00824063	0	0.00145189	0	0	0	0	0.000975981	0.000713515	Pathotroph
Tortispora	0	0	0	0	0.00283507	0	0	0	0	0	0	0	0	0.00661558	0	0.00195196	0.000712663
Neophaeothecoidea	0.00224321	0	0	0.00128904	0	0	0	0	0	0	0	0	0	0.00441039	0.00342663	0	0.000710579
Venustampulla	0.000747736	0	0	0	0.00141753	0	0	0	0.00915625	0	0	0	0	0	0	0	0.000707595
Dendryphiella	0	0	0	0	0	0	0	0	0	0	0	0	0	0	0.000571105	0.0107358	0.000706681	Pathotroph
Ramopenidiella	0	0	0	0	0.00141753	0	0	0	0	0.00157652	0	0.000903024	0	0	0.000571105	0.00683187	0.000706253
Amphirosellinia	0	0	0	0.0103123	0	0	0	0	0.000915625	0	0	0	0	0	0	0	0.000701747	Saprotroph
Clypeoloculus	0	0	0.00509924	0	0	0	0	0	0	0	0.00145189	0	0	0	0.00456884	0	0.000694999
Trichothecium	0	0	0	0	0	0	0	0	0.000915625	0	0.00290378	0	0	0	0.00628216	0.000975981	0.000692347	Pathotroph
Neofusicoccum	0	0	0.00127481	0	0.00141753	0.00130219	0	0.00158655	0.000915625	0	0	0	0	0.000551298	0.00399774	0	0.000690359	Pathotroph
Cercosporella	0.000747736	0	0	0.00128904	0	0	0.00219954	0	0.000915625	0	0.00580757	0	0	0	0	0	0.00068497	Pathotroph
Sporoschismopsis	0	0	0	0	0	0	0	0	0.000915625	0	0	0	0.00306246	0.000551298	0.00342663	0.00292794	0.000680247
Meyerozyma	0.00672963	0	0	0	0	0	0	0	0.000915625	0.00315303	0	0	0	0	0	0	0.000674893
Trichophyton	0	0	0	0.00644521	0	0	0	0	0	0	0.00193586	0.00180605	0	0.000551298	0	0	0.000671151	Saprotroph
Corynespora	0.00149547	0	0	0.00128904	0.0042526	0	0	0	0	0	0.000483964	0.000903024	0	0.000551298	0.00171332	0	0.000668045	Pathotroph-Saprotroph-Symbiotroph
Terfezia	0.000747736	0	0	0	0.00141753	0.00390656	0	0	0	0	0	0	0.00153123	0.0011026	0.00171332	0	0.000651186	Symbiotroph
Parateratosphaeria	0	0	0	0	0	0	0.00219954	0.00317309	0	0	0	0.000903024	0	0.000551298	0.00342663	0	0.000640849
Wickerhamiella	0	0	0	0	0	0.00130219	0	0	0.007325	0	0	0	0	0	0.000571105	0.000975981	0.000635892
Dictyonema	0	0	0	0	0	0	0	0	0	0.00788258	0.000483964	0.00180605	0	0	0	0	0.000635787	Saprotroph-Symbiotroph
Tympanis	0	0	0	0	0.00283507	0	0	0	0	0	0.00677549	0	0	0.000551298	0	0	0.000635116	Saprotroph
Helicosporium	0	0	0.00127481	0	0.00141753	0	0.00439908	0	0	0	0.000483964	0	0	0	0.000571105	0.00195196	0.000631154	Saprotroph
Dactylaria	0.000747736	0	0	0	0	0	0	0	0	0.00157652	0	0	0	0.00165389	0.00513995	0.000975981	0.00063088	Pathotroph
Phlyctis	0	0	0	0	0.00567014	0	0	0	0.000915625	0	0.00338775	0	0	0	0	0	0.000623344	Symbiotroph
Beverwykella	0	0	0.00127481	0	0	0	0	0	0	0	0.000483964	0.000903024	0.00306246	0	0.00228442	0.00195196	0.00062254	Saprotroph
Phialoseptomonium	0	0	0	0.00257808	0	0	0	0.00475964	0.000915625	0.00157652	0	0	0	0	0	0	0.000614366	Pathotroph-Saprotroph-Symbiotroph
Zygoascus	0	0	0	0	0	0	0	0	0	0	0	0	0	0	0.00685327	0.00292794	0.000611326
Glaciozyma	0.000747736	0	0.00509924	0.00128904	0	0	0	0.00158655	0.000915625	0	0	0	0	0	0	0	0.000602387
Steccherinum	0	0.00207192	0	0	0.00567014	0	0	0	0	0	0	0.000903024	0	0	0	0.000975981	0.000601316	Saprotroph
Caliciopsis	0	0	0.00254962	0	0	0	0	0	0	0	0	0	0	0.00606428	0	0.000975981	0.000599368	Pathotroph
Phaeosphaeria	0.000747736	0	0	0	0	0	0	0	0.00274688	0.00315303	0	0.00270907	0	0	0	0	0.000584795	Saprotroph
Ramularia	0	0	0	0.00386713	0	0	0.00219954	0	0	0	0	0.000903024	0.00153123	0.000551298	0	0	0.000565764	Pathotroph-Saprotroph
Thelonectria	0	0	0.00254962	0	0	0	0	0	0	0	0	0	0.00153123	0.00496168	0	0	0.000565159	Pathotroph-Saprotroph-Symbiotroph
Genea	0	0	0	0	0.00141753	0	0.00659863	0	0	0	0	0	0	0	0	0.000975981	0.000562009	Symbiotroph
Neophaeotheca	0.00373868	0	0	0	0	0	0	0	0.0036625	0.00157652	0	0	0	0	0	0	0.000561106
Leucaenicola	0.000747736	0.00517979	0	0	0.00141753	0	0	0.00158655	0	0	0	0	0	0	0	0	0.000558225	Saprotroph
Violaceomyces	0	0.00207192	0	0	0	0	0	0	0.00274688	0.00315303	0	0.000903024	0	0	0	0	0.000554678
Bloxamia	0.00448642	0	0	0	0	0	0	0	0	0	0	0.00270907	0	0.0011026	0.000571105	0	0.000554325	Saprotroph
Geastrum	0.00299094	0	0	0	0	0	0	0	0	0	0.00193586	0	0	0	0	0.00390392	0.00055192	Saprotroph
Coprinellus	0.000747736	0	0	0	0.00141753	0	0.00219954	0	0	0	0	0	0	0	0.00342663	0.000975981	0.000547964	Saprotroph
Kregervanrija	0.00448642	0.00207192	0	0	0	0	0	0	0	0.00157652	0	0	0	0	0.000571105	0	0.000544122
Kodamaea	0	0	0	0.00128904	0	0	0.00219954	0	0.000915625	0	0	0.00270907	0.00153123	0	0	0	0.000540282
Tubaria	0	0	0	0	0	0	0.00219954	0.00158655	0	0.00157652	0	0	0.00153123	0.000551298	0.00114221	0	0.000536709	Saprotroph
Rhizopogon	0	0	0	0	0.00850521	0	0	0	0	0	0	0	0	0	0	0	0.000531576	Symbiotroph
Antrodia	0	0	0	0	0	0	0	0	0	0.00788258	0	0	0	0	0.000571105	0	0.000528355	Saprotroph
Paradiplococcium	0	0	0.00127481	0.00128904	0	0	0	0.00158655	0.0036625	0	0.000483964	0	0	0	0	0	0.000518554
Roseodiscus	0	0	0.00127481	0	0.00141753	0	0	0	0	0	0	0	0	0	0.00456884	0.000975981	0.000514823	Pathotroph
Cetraspora	0.00149547	0	0.00127481	0	0.00141753	0	0	0	0.000915625	0	0	0	0	0.000551298	0.000571105	0.00195196	0.000511113	Symbiotroph
Sonderhenia	0	0	0.00127481	0	0	0.00130219	0	0	0.000915625	0.00157652	0	0	0	0	0.00114221	0.00195196	0.000510207	Pathotroph
Chaetothyrium	0	0	0	0	0	0	0	0	0.00183125	0	0	0.00632117	0	0	0	0	0.000509526	Saprotroph
Neolauriomyces	0	0	0	0	0	0	0	0.00158655	0	0	0.000967928	0.00180605	0.00153123	0.0011026	0.00114221	0	0.000508535
Grammothele	0.00224321	0.00103596	0	0	0	0	0	0	0.00274688	0	0	0	0.00153123	0.000551298	0	0	0.000506786	Saprotroph
Aequabiliella	0.000747736	0	0	0	0	0	0	0	0	0	0	0	0	0	0.00628216	0.000975981	0.000500367	Pathotroph
Helicocentralis	0	0	0	0	0	0.00260437	0	0	0.00183125	0	0.00241982	0	0	0	0.00114221	0	0.000499853
Spirosphaera	0	0.00414383	0	0	0	0	0	0	0.000915625	0	0.000967928	0	0	0	0	0.00195196	0.000498709	Saprotroph
Septoria	0	0	0	0.00386713	0	0	0.00219954	0	0	0	0	0.000903024	0	0	0	0.000975981	0.000496605	Pathotroph
Arachnomyces	0	0.00103596	0	0	0	0	0	0	0	0	0	0	0	0.000551298	0.00342663	0.00292794	0.000496365	Saprotroph
Angulomyces	0	0	0	0.00515617	0	0	0	0	0.00274688	0	0	0	0	0	0	0	0.00049394
Cylindrodendrum	0	0	0	0	0	0.00130219	0	0	0.000915625	0	0.000483964	0.00180605	0	0.00220519	0.00114221	0	0.000490952	Pathotroph-Saprotroph-Symbiotroph
Achroiostachys	0	0	0	0	0.0042526	0	0	0.00158655	0.000915625	0	0	0	0	0	0	0.000975981	0.000483172
Dermea	0.000747736	0.00103596	0.00127481	0	0	0	0	0.00158655	0	0.00157652	0.000483964	0	0	0	0	0.000975981	0.000480095	Pathotroph
Melnikomyces	0	0	0	0	0	0	0	0	0.000915625	0	0	0.00451512	0	0.00220519	0	0	0.000477246
Brunneomyces	0	0	0	0	0	0	0	0	0	0	0	0	0.00153123	0.00606428	0	0	0.000474719	Pathotroph-Saprotroph-Symbiotroph
Tephroderma	0	0	0.00127481	0	0	0	0	0	0	0.00630606	0	0	0	0	0	0	0.000473805	Pathotroph-Saprotroph-Symbiotroph
Leprocaulon	0.000747736	0.00207192	0	0	0	0	0	0.00475964	0	0	0	0	0	0	0	0	0.000473706	Symbiotroph
Laetisaria	0.000747736	0	0	0	0	0	0	0.00475964	0	0	0	0.000903024	0	0	0.00114221	0	0.000472038	Pathotroph
Sporopachydermia	0.000747736	0	0	0	0	0	0	0.00158655	0.000915625	0	0	0	0.00306246	0	0.00114221	0	0.000465911
Anhellia	0	0	0	0	0	0	0	0	0	0	0	0	0	0	0.000571105	0.00683187	0.000462686	Pathotroph
Tubeufia	0.00299094	0	0	0	0	0	0	0	0	0	0	0	0	0.00441039	0	0	0.000462583	Saprotroph
Phaeomycocentrospora	0	0	0	0	0	0	0	0	0.00274688	0	0	0	0.00459369	0	0	0	0.000458785
Parauncinula	0.00149547	0.00103596	0	0	0	0	0	0	0	0.00472955	0	0	0	0	0	0	0.000453811	Pathotroph
Zygotorulaspora	0	0	0	0	0	0	0	0	0	0	0	0.00722419	0	0	0	0	0.000451512
Dendryphion	0	0	0.00509924	0	0	0	0	0	0	0	0	0	0.00153123	0.000551298	0	0	0.000448861	Pathotroph
Catenulostroma	0	0	0	0	0	0	0	0	0.000915625	0.00315303	0.000483964	0.000903024	0	0	0.00171332	0	0.00044806	Pathotroph
Sampaiozyma	0	0	0	0	0.0042526	0	0	0	0	0	0.00290378	0	0	0	0	0	0.000447274
Candelariella	0	0	0	0	0.00141753	0	0	0	0	0	0	0	0	0	0.00571105	0	0.000445537	Symbiotroph
Bimuria	0	0	0	0	0.00708767	0	0	0	0	0	0	0	0	0	0	0	0.00044298	Saprotroph
Strickeria	0	0	0.00127481	0	0.00141753	0	0	0	0	0	0.00145189	0	0	0	0	0.00292794	0.000442011
Lyomyces	0.000747736	0	0	0	0	0	0	0	0	0.00315303	0.000483964	0.000903024	0	0.000551298	0.00114221	0	0.000436329	Pathotroph-Saprotroph
Platygloea	0	0	0	0	0.00567014	0.00130219	0	0	0	0	0	0	0	0	0	0	0.00043577	Pathotroph
Ovatospora	0	0	0	0	0	0	0	0.00158655	0	0	0.00241982	0.00180605	0	0	0.00114221	0	0.000434664
Beltraniella	0	0	0.00127481	0	0	0	0	0	0	0	0.000483964	0	0	0.000551298	0.00456884	0	0.000429932	Saprotroph
Myxocephala	0.00149547	0	0.00382443	0	0	0	0	0	0	0	0	0	0.00153123	0	0	0	0.000428196	Saprotroph
Sagenomella	0	0	0	0.00128904	0	0	0	0.00317309	0.000915625	0	0.000483964	0	0	0	0	0.000975981	0.000427357	Saprotroph
Favolus	0	0	0	0	0	0	0	0	0	0.00472955	0	0	0.00153123	0	0.000571105	0	0.000426993	Saprotroph
Gaeumannomycella	0	0	0	0	0.00141753	0	0	0.00317309	0	0	0	0	0	0.00165389	0.000571105	0	0.000425977	Pathotroph
Foliocryphia	0.000747736	0.00207192	0	0	0	0	0	0	0	0	0.000483964	0.00180605	0	0.0011026	0.000571105	0	0.00042396	Pathotroph
Daldinia	0	0	0	0	0.00141753	0	0	0	0.000915625	0	0.00338775	0	0	0	0	0.000975981	0.000418556	Saprotroph
Tricharina	0	0	0	0	0	0	0	0.00158655	0	0	0.00145189	0.0036121	0	0	0	0	0.000415658	Saprotroph
Parafenestella	0	0	0.00127481	0	0	0	0	0	0.00183125	0.00157652	0.00193586	0	0	0	0	0	0.000413652	Pathotroph-Saprotroph
Acrodontium	0	0	0.00254962	0	0	0	0	0.00158655	0	0.00157652	0	0.000903024	0	0	0	0	0.000413482	Pathotroph
Neosulcatispora	0.00448642	0	0	0	0	0	0	0	0	0.00157652	0	0	0	0.000551298	0	0	0.000413389	Pathotroph-Saprotroph
Collarispora	0	0	0	0	0	0.00651093	0	0	0	0	0	0	0	0	0	0	0.000406933	Pathotroph-Saprotroph
Remersonia	0	0	0	0.00644521	0	0	0	0	0	0	0	0	0	0	0	0	0.000402826
Gelidatrema	0	0	0	0.00644521	0	0	0	0	0	0	0	0	0	0	0	0	0.000402826
Coccinonectria	0	0	0	0	0	0	0	0	0.00183125	0	0	0	0.00459369	0	0	0	0.000401559	Pathotroph-Saprotroph-Symbiotroph
Microcyclospora	0	0	0.00637406	0	0	0	0	0	0	0	0	0	0	0	0	0	0.000398378
Alpova	0.000747736	0	0.00127481	0.00128904	0	0	0	0	0	0	0	0	0.00306246	0	0	0	0.000398378	Symbiotroph
Sphaerellopsis	0	0	0	0	0	0	0	0.00634618	0	0	0	0	0	0	0	0	0.000396637	Pathotroph-Saprotroph
Pseudosydowia	0	0	0	0	0	0	0	0.00317309	0	0.00315303	0	0	0	0	0	0	0.000395383
Kirschsteiniothelia	0	0	0	0	0	0	0	0	0	0.00630606	0	0	0	0	0	0	0.000394129
Monascella	0.000747736	0	0	0	0	0	0	0	0.00457813	0	0	0.000903024	0	0	0	0	0.000389305	Saprotroph
Trochila	0.000747736	0.00103596	0	0	0	0	0	0	0	0.00157652	0	0	0	0	0.00285553	0	0.000388484
Samsoniella	0	0	0	0.00128904	0	0	0	0	0	0	0.000967928	0	0	0	0	0.00390392	0.000385056
Pseudoascochyta	0.00299094	0	0	0	0	0	0	0	0	0.00315303	0	0	0	0	0	0	0.000383999	Pathotroph-Saprotroph
Apiosordaria	0	0	0	0	0	0	0	0	0	0	0	0	0	0.00606428	0	0	0.000379018	Saprotroph
Cylindroconidiis	0.00149547	0	0.00254962	0	0	0	0	0	0	0	0.000483964	0	0.00153123	0	0	0	0.000378768
Plectosphaerella	0	0	0	0	0	0	0	0	0	0	0	0.00270907	0	0.00220519	0	0.000975981	0.00036814	Pathotroph-Symbiotroph
Darksidea	0	0	0	0	0	0	0	0	0.000915625	0.00157652	0.00338775	0	0	0	0	0	0.000367493
Thielavia	0.000747736	0	0.00127481	0.00128904	0	0	0	0	0	0.00157652	0.000967928	0	0	0	0	0	0.000366002	Saprotroph
Halegrapha	0	0	0	0	0	0	0	0	0	0	0	0	0	0	0	0.00585589	0.000365993	Symbiotroph
Lophodermium	0	0	0	0	0.00283507	0	0	0	0.000915625	0	0	0	0.00153123	0.000551298	0	0	0.000364576	Pathotroph
Pseudocoleophoma	0	0	0	0	0	0	0	0	0	0	0.00241982	0	0	0.000551298	0.00285553	0	0.000364165	Saprotroph
Xepicula	0	0	0	0	0.0042526	0	0	0	0	0	0	0	0	0	0.000571105	0.000975981	0.000362481
Stagonosporopsis	0	0	0	0.00128904	0.00141753	0	0	0	0	0.00157652	0	0.000903024	0	0	0.000571105	0	0.000359826	Pathotroph
Inosperma	0	0	0	0	0	0	0	0	0	0	0	0	0	0	0.00571105	0	0.000356941	Pathotroph-Saprotroph-Symbiotroph
Omnidemptus	0	0	0	0.00128904	0.00141753	0	0	0	0	0.00157652	0.000483964	0.000903024	0	0	0	0	0.00035438	Pathotroph
Trigonopsis	0	0	0	0	0	0	0	0	0	0	0.000483964	0	0	0	0.00513995	0	0.000351495
Cystofilobasidium	0	0	0	0	0	0	0	0	0.00274688	0	0	0	0	0.000551298	0.00228442	0	0.000348912	Saprotroph
Amorocoelophoma	0	0	0	0	0	0	0	0	0	0	0	0	0.00459369	0	0	0.000975981	0.000348104	Saprotroph
Pseudotruncatella	0	0	0	0	0	0	0	0	0.00457813	0	0.000967928	0	0	0	0	0	0.000346628
Starmera	0.00149547	0	0	0	0	0.00130219	0	0	0.00274688	0	0	0	0	0	0	0	0.000346533
Triplosphaeria	0	0	0	0	0	0	0	0	0	0	0	0	0	0.00551298	0	0	0.000344561	Saprotroph
Nothodactylaria	0	0	0	0	0	0	0	0	0	0	0	0	0	0	0.000571105	0.00487991	0.000340688
Neoboletus	0	0	0	0	0	0	0	0	0.000915625	0	0.00338775	0	0	0.0011026	0	0	0.000337873	Pathotroph-Saprotroph-Symbiotroph
Yamadamyces	0	0	0	0	0	0	0	0	0.00274688	0.00157652	0.000483964	0	0	0	0.000571105	0	0.000336154
Sistotremastrum	0	0	0	0	0	0	0	0	0	0	0.00145189	0	0	0	0	0.00390392	0.000334738	Saprotroph
Allophoma	0	0	0	0	0	0	0	0	0	0.00157652	0.000483964	0	0.00153123	0	0.00171332	0	0.000331564	Pathotroph
Sclerencoelia	0	0	0	0	0	0	0	0	0.00183125	0.00157652	0	0.000903024	0	0	0	0.000975981	0.000330423	Pathotroph
Eleutherascus	0	0	0	0	0	0	0	0	0.0036625	0.00157652	0	0	0	0	0	0	0.000327439	Saprotroph
Cylindrotrichum	0	0	0.00254962	0.00128904	0	0	0	0	0.000915625	0	0.000483964	0	0	0	0	0	0.000327391	Saprotroph
Dothiorella	0	0	0	0	0	0	0	0	0	0	0	0	0.00459369	0	0.000571105	0	0.0003228	Pathotroph
Stilbocrea	0.000747736	0	0	0	0	0	0.00439908	0	0	0	0	0	0	0	0	0	0.000321676	Saprotroph
Vaginatispora	0	0	0	0	0	0	0	0	0	0	0.00290378	0	0	0.00220519	0	0	0.000319311	Saprotroph
Neobulgaria	0	0	0.00509924	0	0	0	0	0	0	0	0	0	0	0	0	0	0.000318703	Saprotroph
Saxophila	0	0	0	0.00128904	0	0	0	0	0.00183125	0	0	0	0	0	0	0.00195196	0.000317016
Mrakia	0.00299094	0.00207192	0	0	0	0	0	0	0	0	0	0	0	0	0	0	0.000316429	Saprotroph
Neodeightonia	0	0	0	0	0.00141753	0	0	0.00158655	0	0	0.00145189	0	0	0	0.000571105	0	0.000314192	Pathotroph
Sirobasidium	0	0	0	0.00257808	0	0	0	0	0	0	0	0	0	0.0011026	0.00114221	0	0.000301431
Poaceicola	0	0	0	0.00386713	0	0	0	0	0.000915625	0	0	0	0	0	0	0	0.000298922	Pathotroph-Saprotroph
Kwoniella	0	0	0	0	0	0.00260437	0	0	0	0.00157652	0	0	0	0	0.000571105	0	0.000296999
Achroceratosphaeria	0	0	0.00254962	0	0	0	0.00219954	0	0	0	0	0	0	0	0	0	0.000296823
Claviceps	0	0	0	0.00128904	0	0	0	0	0.000915625	0	0	0	0	0	0.000571105	0.00195196	0.000295483	Pathotroph
Trichomerium	0.00149547	0	0	0	0	0	0	0	0	0.00157652	0	0	0	0.00165389	0	0	0.000295368	Symbiotroph
Albifimbria	0	0	0	0	0.00283507	0	0	0	0	0	0	0.000903024	0	0	0	0.000975981	0.00029463
Brunneofusispora	0	0	0	0	0.00283507	0.00130219	0	0	0	0	0	0	0	0	0.000571105	0	0.000294273	Saprotroph
Symbiotaphrina	0	0	0	0	0	0	0	0	0	0	0.000483964	0	0	0.000551298	0.00171332	0.00195196	0.000293784
Taphrina	0	0	0	0	0	0.00130219	0	0	0	0	0.00338775	0	0	0	0	0	0.000293121	Pathotroph
Staninwardia	0	0	0	0	0	0	0	0.00158655	0	0	0	0	0.00306246	0	0	0	0.000290563	Pathotroph-Saprotroph
Hortaea	0	0	0.00254962	0	0	0	0	0	0.000915625	0	0	0	0	0	0.00114221	0	0.000287966	Pathotroph
Neothyronectria	0	0	0	0	0	0	0	0	0	0	0	0	0.00459369	0	0	0	0.000287106	Pathotroph-Saprotroph-Symbiotroph
Staphylotrichum	0	0.00103596	0	0.00257808	0	0	0	0	0	0	0.000967928	0	0	0	0	0	0.000286373	Saprotroph
Neotorula	0	0	0	0	0	0	0	0	0	0	0	0	0	0	0.00456884	0	0.000285553
Pseudoconiothyrium	0	0	0	0	0	0	0	0	0	0	0	0	0	0	0.00456884	0	0.000285553	Pathotroph
Endoconidiophora	0	0.00103596	0	0	0	0	0	0	0	0	0	0	0	0	0.00342663	0	0.000278912	Pathotroph
Hamatocanthoscypha	0	0	0.00127481	0	0	0	0	0.00317309	0	0	0	0	0	0	0	0	0.000277994	Saprotroph
Crepidotus	0.00299094	0	0	0	0	0	0	0	0	0	0.00145189	0	0	0	0	0	0.000277677	Saprotroph
Fenestella	0	0	0.00127481	0	0	0	0	0	0	0	0.00145189	0	0	0	0.00171332	0	0.000277501	Saprotroph
Gamsia	0	0	0	0	0	0	0	0	0.000915625	0	0	0.00180605	0	0	0.00171332	0	0.000277187	Pathotroph-Saprotroph-Symbiotroph
Multifurca	0	0	0	0	0	0	0	0	0	0	0	0	0	0.00441039	0	0	0.000275649	Symbiotroph
Nodulisporium	0	0	0	0	0	0	0.00439908	0	0	0	0	0	0	0	0	0	0.000274943	Saprotroph
Pyricularia	0.000747736	0	0.00127481	0	0.00141753	0	0	0	0.000915625	0	0	0	0	0	0	0	0.000272232	Pathotroph
Achaetomium	0	0	0.00382443	0	0	0	0	0	0	0	0.000483964	0	0	0	0	0	0.000269275	Saprotroph-Symbiotroph
Requienella	0	0	0	0	0	0	0	0	0.000915625	0	0.000967928	0.00180605	0	0	0.000571105	0	0.000266294	Symbiotroph
Harmajaea	0	0	0	0	0.0042526	0	0	0	0	0	0	0	0	0	0	0	0.000265788	Pathotroph-Saprotroph-Symbiotroph
Wallemia	0	0	0	0	0.0042526	0	0	0	0	0	0	0	0	0	0	0	0.000265788	Saprotroph
Pseudodiplococcium	0	0	0	0	0	0	0	0	0.00183125	0	0.00241982	0	0	0	0	0	0.000265692	Saprotroph
Lignosus	0.000747736	0	0	0.00128904	0	0	0.00219954	0	0	0	0	0	0	0	0	0	0.00026477	Saprotroph
Gremmeniella	0	0	0	0	0	0	0	0	0	0	0	0.0036121	0	0	0.000571105	0	0.00026145
Funiliomyces	0	0	0	0	0	0	0	0	0.000915625	0	0.000483964	0	0	0.00220519	0.000571105	0	0.000260993	Saprotroph
Pseudoplectania	0	0	0	0	0	0	0	0	0	0.00315303	0	0	0	0	0	0.000975981	0.000258063	Saprotroph
Cyberlindnera	0.00149547	0	0	0	0	0	0	0	0	0	0	0.000903024	0	0	0.00171332	0	0.000256988
Laburnicola	0	0	0	0	0	0	0	0.00317309	0	0	0	0.000903024	0	0	0	0	0.000254757	Pathotroph-Saprotroph-Symbiotroph
Lecanora	0	0	0	0	0.00141753	0.00260437	0	0	0	0	0	0	0	0	0	0	0.000251369	Symbiotroph
Citeromyces	0	0	0	0	0	0	0	0	0	0	0	0.000903024	0.00306246	0	0	0	0.000247843
Leptosillia	0.000747736	0	0.00127481	0	0	0	0	0	0	0	0.00193586	0	0	0	0	0	0.0002474
Melanodothis	0	0	0	0	0.00141753	0	0	0	0	0	0.00193586	0	0	0	0.000571105	0	0.000245281	Pathotroph
Lichenoconium	0	0	0	0	0	0	0	0	0	0	0.000483964	0	0	0	0.00342663	0	0.000244412	Pathotroph
Holtermannia	0	0	0	0	0	0	0	0	0	0	0.00387171	0	0	0	0	0	0.000241982
Symmetrospora	0	0	0.00254962	0	0	0.00130219	0	0	0	0	0	0	0	0	0	0	0.000240738
Meristemomyces	0.00149547	0	0	0	0	0	0	0	0.00183125	0	0.000483964	0	0	0	0	0	0.000238168
Arthroderma	0	0	0	0	0	0	0	0	0	0	0.00290378	0.000903024	0	0	0	0	0.000237925	Pathotroph-Saprotroph
Occultifur	0	0	0	0	0	0	0	0	0	0	0	0.000903024	0	0	0.00285553	0	0.000234909	Pathotroph-Saprotroph
Chrysocorona	0	0	0	0	0	0	0	0	0	0	0	0.000903024	0	0.000551298	0.00228442	0	0.000233672
Phaffia	0.00373868	0	0	0	0	0	0	0	0	0	0	0	0	0	0	0	0.000233668
Pseudoophiobolus	0.00373868	0	0	0	0	0	0	0	0	0	0	0	0	0	0	0	0.000233668	Pathotroph-Saprotroph
Lectera	0	0	0	0	0	0	0	0.00317309	0	0	0	0	0	0.000551298	0	0	0.000232774	Pathotroph
Diplogelasinospora	0.00224321	0	0	0	0	0	0	0	0	0	0.00145189	0	0	0	0	0	0.000230944
Neooccultibambusa	0	0	0	0	0	0	0	0.00158655	0	0	0	0	0.00153123	0	0.000571105	0	0.000230555
Phaeophlebiopsis	0	0.00310787	0	0	0	0	0	0	0	0	0	0	0	0	0.000571105	0	0.000229936
Pyrenochaeta	0.000747736	0	0	0	0	0	0	0	0	0	0.000967928	0	0	0	0	0.00195196	0.000229227	Pathotroph-Saprotroph
Goidanichiella	0	0	0	0	0	0	0	0	0.0036625	0	0	0	0	0	0	0	0.000228906
Geosmithia	0	0	0	0	0	0	0	0	0.0036625	0	0	0	0	0	0	0	0.000228906	Pathotroph-Saprotroph
Verticimonosporium	0	0	0	0	0	0	0	0	0.00274688	0	0	0.000903024	0	0	0	0	0.000228119
Artomyces	0	0	0	0	0.00141753	0	0.00219954	0	0	0	0	0	0	0	0	0	0.000226067	Saprotroph
Udeniozyma	0	0	0	0.00128904	0.00141753	0	0	0	0	0	0	0.000903024	0	0	0	0	0.0002256
Austroboletus	0	0	0	0	0	0	0.00219954	0	0.000915625	0	0.000483964	0	0	0	0	0	0.000224946	Symbiotroph
Gliocladiopsis	0	0	0	0	0.00141753	0	0	0	0	0.00157652	0	0	0	0.000551298	0	0	0.000221584	Saprotroph
Lauriomyces	0	0	0	0	0	0	0	0	0	0	0.00145189	0	0.00153123	0.000551298	0	0	0.000220901	Saprotroph
Yarrowia	0.00224321	0	0.00127481	0	0	0	0	0	0	0	0	0	0	0	0	0	0.000219876	Saprotroph
Xenopassalora	0	0	0.00254962	0	0	0	0	0	0	0	0.000967928	0	0	0	0	0	0.000219847	Pathotroph-Saprotroph
Hydnotrya	0	0	0	0.00128904	0	0.00130219	0	0	0.000915625	0	0	0	0	0	0	0	0.000219178	Symbiotroph
Arxotrichum	0	0	0	0	0	0	0	0	0.000915625	0	0.000483964	0	0	0.000551298	0.000571105	0.000975981	0.000218623
Paraphoma	0	0	0	0.00128904	0	0	0.00219954	0	0	0	0	0	0	0	0	0	0.000218037	Pathotroph-Saprotroph
Pluteus	0	0	0	0.00257808	0	0	0	0	0	0	0	0.000903024	0	0	0	0	0.000217569	Pathotroph-Saprotroph
Arthrographis	0	0	0	0	0	0	0	0	0	0	0.00338775	0	0	0	0	0	0.000211734
Bifiguratus	0	0	0	0	0	0	0	0	0	0	0.00338775	0	0	0	0	0	0.000211734
Xenoroussoella	0	0	0	0	0	0	0	0	0	0	0.00338775	0	0	0	0	0	0.000211734	Saprotroph
Australovuilleminia	0.00149547	0	0	0	0	0.00130219	0	0	0	0	0	0	0	0	0.000571105	0	0.000210548	Saprotroph
Devriesia	0	0	0	0	0	0	0	0	0	0	0	0	0	0.00275649	0.000571105	0	0.000207975	Pathotroph
Neurospora	0	0	0	0	0	0	0	0	0	0	0	0	0	0.00330779	0	0	0.000206737	Saprotroph
Camposporium	0	0	0.00127481	0	0	0	0	0	0	0	0.00145189	0	0	0	0.000571105	0	0.000206113	Saprotroph
Varicosporellopsis	0.000747736	0	0.00254962	0	0	0	0	0	0	0	0	0	0	0	0	0	0.000206085	Pathotroph-Saprotroph-Symbiotroph
Pseudomicrostroma	0	0	0	0	0	0	0	0	0	0	0	0	0	0.000551298	0.00171332	0.000975981	0.000202537
Gamsylella	0	0	0	0	0	0	0	0.00158655	0	0	0	0	0	0.00165389	0	0	0.000202528	Saprotroph
Guarromyces	0	0	0	0.00128904	0	0	0	0	0	0	0.00193586	0	0	0	0	0	0.000201556	Pathotroph-Saprotroph
Xanthoparmelia	0.000747736	0.00103596	0	0	0.00141753	0	0	0	0	0	0	0	0	0	0	0	0.000200077	Symbiotroph
Acanthophysium	0	0	0	0	0	0	0.00219954	0	0	0	0	0	0	0	0	0.000975981	0.00019847	Saprotroph
Protrudomyces	0	0	0	0	0	0	0	0.00317309	0	0	0	0	0	0	0	0	0.000198318
Mycofalcella	0	0	0	0.00128904	0	0	0	0	0.000915625	0	0.000967928	0	0	0	0	0	0.000198287
Xenoacremonium	0	0	0	0	0.00141753	0	0	0	0	0	0	0	0	0	0.00171332	0	0.000195678	Pathotroph-Saprotroph-Symbiotroph
Cenangiopsis	0	0	0	0	0	0	0	0	0	0	0.000483964	0	0.00153123	0.0011026	0	0	0.000194862
Coremiopassalora	0	0	0	0	0	0	0	0.00158655	0	0	0	0	0.00153123	0	0	0	0.000194861	Pathotroph-Saprotroph
Schizothyrium	0	0	0	0	0	0	0.00219954	0	0.000915625	0	0	0	0	0	0	0	0.000194698	Pathotroph
Melanotus	0	0	0	0	0	0	0	0	0	0	0	0.000903024	0	0.00220519	0	0	0.000194264	Saprotroph
Microstroma	0	0	0	0	0	0	0	0	0	0	0	0	0.00306246	0	0	0	0.000191404	Pathotroph
Chordomyces	0	0	0	0	0	0	0	0	0	0	0	0	0.00306246	0	0	0	0.000191404	Pathotroph-Saprotroph-Symbiotroph
Turmalinea	0	0	0	0	0	0	0	0.00158655	0.000915625	0	0	0	0	0.000551298	0	0	0.000190842	Symbiotroph
Scleroconidioma	0	0.00207192	0	0	0	0	0	0	0	0	0	0	0	0	0	0.000975981	0.000190494	Pathotroph
Seltsamia	0	0.00207192	0	0	0	0	0	0	0	0	0.000967928	0	0	0	0	0	0.00018999	Pathotroph-Saprotroph
Xenoanthostomella	0.000747736	0	0	0	0	0	0	0	0	0	0	0	0	0	0.00228442	0	0.00018951
Pseudozasmidium	0	0	0	0	0	0	0	0	0	0	0.000483964	0	0	0	0.000571105	0.00195196	0.000187939	Pathotroph-Saprotroph
Pseudolachnella	0	0	0.00127481	0	0	0	0	0	0	0	0	0	0	0	0.00171332	0	0.000186758	Saprotroph
Endoconidioma	0.000747736	0	0	0	0	0.00130219	0	0	0	0	0	0.000903024	0	0	0	0	0.000184559	Saprotroph
Falciphora	0	0	0	0	0	0	0	0	0	0	0.00290378	0	0	0	0	0	0.000181486	Pathotroph
Peziza	0	0	0	0	0	0.00130219	0	0	0	0.00157652	0	0	0	0	0	0	0.000179919	Saprotroph-Symbiotroph
Zalaria	0	0	0.00127481	0	0	0	0	0.00158655	0	0	0	0	0	0	0	0	0.000178835
Rhodotus	0	0	0.00127481	0	0	0	0	0.00158655	0	0	0	0	0	0	0	0	0.000178835	Saprotroph
Neotrimmatostroma	0	0	0.00127481	0	0	0	0	0	0	0.00157652	0	0	0	0	0	0	0.000178208
Circinotrichum	0	0	0	0	0.00283507	0	0	0	0	0	0	0	0	0	0	0	0.000177192	Saprotroph
Inocyclus	0	0	0.00127481	0	0	0	0	0	0	0	0	0	0	0	0.000571105	0.000975981	0.000176369	Pathotroph
Wardomyces	0	0	0	0	0	0	0	0	0.00183125	0	0.000967928	0	0	0	0	0	0.000174949	Saprotroph
Rosasphaeria	0.000747736	0	0	0	0	0	0	0	0	0	0	0.000903024	0	0	0.00114221	0	0.000174561	Saprotroph
Zeloasperisporium	0	0	0	0	0	0	0	0	0	0	0.000483964	0	0	0	0.00228442	0	0.000173024	Pathotroph
Subsessila	0	0	0	0.00128904	0	0	0	0	0	0	0.000483964	0	0	0	0	0.000975981	0.000171812	Saprotroph-Symbiotroph
Geotrichum	0	0	0	0	0	0	0	0	0.00274688	0	0	0	0	0	0	0	0.00017168	Pathotroph-Saprotroph
Gamsiella	0	0	0	0	0	0	0	0	0.00274688	0	0	0	0	0	0	0	0.00017168	Saprotroph
Coniophoropsis	0	0	0	0	0	0	0	0	0.00274688	0	0	0	0	0	0	0	0.00017168	Saprotroph
Lepraria	0	0	0	0	0	0	0	0	0.00274688	0	0	0	0	0	0	0	0.00017168	Symbiotroph
Pseudoteratosphaeria	0	0	0	0.00128904	0	0	0	0	0	0	0.00145189	0	0	0	0	0	0.000171308
Edenia	0	0	0	0	0	0	0	0	0.000915625	0	0	0.00180605	0	0	0	0	0.000170105	Pathotroph
Xenomycosphaerella	0	0	0	0.00128904	0.00141753	0	0	0	0	0	0	0	0	0	0	0	0.000169161	Pathotroph-Saprotroph
Grandibotrys	0	0	0.00127481	0	0.00141753	0	0	0	0	0	0	0	0	0	0	0	0.000168272
Fibroporia	0	0	0	0	0	0	0	0	0	0	0	0	0	0	0.00171332	0.000975981	0.000168081	Saprotroph
Anamylopsora	0	0	0	0	0	0	0	0	0	0	0	0	0	0	0.00171332	0.000975981	0.000168081	Symbiotroph
Pleiochaeta	0	0	0	0	0	0	0	0	0	0	0	0	0.00153123	0	0.00114221	0	0.00016709
Takashimella	0	0	0	0	0	0	0	0	0	0	0.000967928	0	0	0.00165389	0	0	0.000163864
Hamamotoa	0	0	0	0	0	0	0	0	0.000915625	0	0	0	0	0.00165389	0	0	0.000160595
Neopestalotiopsis	0	0	0	0	0	0	0	0	0	0	0.000483964	0	0.00153123	0.000551298	0	0	0.000160406
Clathrosporium	0	0	0.00127481	0.00128904	0	0	0	0	0	0	0	0	0	0	0	0	0.000160241	Saprotroph
Mendogia	0	0	0	0	0.00141753	0	0	0	0	0	0	0	0	0	0.00114221	0	0.000159984	Pathotroph
Mariannaea	0.000747736	0	0	0	0	0	0	0	0	0	0	0.00180605	0	0	0	0	0.000159612	Pathotroph-Saprotroph-Symbiotroph
Pseudobaeospora	0	0	0.00254962	0	0	0	0	0	0	0	0	0	0	0	0	0	0.000159351	Pathotroph-Symbiotroph
Pararoussoella	0	0	0	0	0	0	0	0	0	0.00157652	0.000967928	0	0	0	0	0	0.000159028	Saprotroph
Smaragdiniseta	0	0	0	0	0	0	0	0	0	0	0	0	0	0	0.000571105	0.00195196	0.000157692
Neopyrenopeziza	0.000747736	0	0	0	0	0	0	0	0	0	0	0	0	0	0.00171332	0	0.000153816
Darkera	0	0	0	0	0	0	0	0	0.000915625	0	0	0	0.00153123	0	0	0	0.000152928	Pathotroph
Idriella	0	0	0	0	0	0	0	0	0.000915625	0	0	0	0.00153123	0	0	0	0.000152928	Saprotroph
Asterostroma	0.00149547	0	0	0	0	0	0	0	0	0	0	0.000903024	0	0	0	0	0.000149906	Saprotroph
Xenophacidiella	0.000747736	0	0	0	0	0	0	0.00158655	0	0	0	0	0	0	0	0	0.000145893	Pathotroph
Leptographium	0	0	0	0	0	0	0	0	0.000915625	0	0.000483964	0.000903024	0	0	0	0	0.000143913	Pathotroph
Diplodia	0	0	0	0	0	0	0	0	0	0	0	0	0	0	0.00228442	0	0.000142776	Pathotroph-Saprotroph-Symbiotroph
Myrtapenidiella	0	0	0	0	0	0.00130219	0	0	0	0	0.000967928	0	0	0	0	0	0.000141882
Dipodascus	0	0	0	0	0	0	0	0	0	0	0	0	0	0.000551298	0.00171332	0	0.000141538
Golovinomyces	0.00224321	0	0	0	0	0	0	0	0	0	0	0	0	0	0	0	0.000140201	Pathotroph
Subplenodomus	0.00224321	0	0	0	0	0	0	0	0	0	0	0	0	0	0	0	0.000140201	Saprotroph
Comoclathris	0.00224321	0	0	0	0	0	0	0	0	0	0	0	0	0	0	0	0.000140201	Saprotroph
Rhytisma	0	0	0	0	0	0.00130219	0	0	0.000915625	0	0	0	0	0	0	0	0.000138613	Pathotroph-Saprotroph-Symbiotroph
Parapyrenochaeta	0	0	0	0	0	0.00130219	0	0	0	0	0	0.000903024	0	0	0	0	0.000137826
Triangularia	0	0	0	0	0	0	0	0	0	0	0	0	0	0.00220519	0	0	0.000137825	Saprotroph
Brevistachys	0	0	0	0	0	0	0.00219954	0	0	0	0	0	0	0	0	0	0.000137471
Genolevuria	0	0	0	0	0	0	0.00219954	0	0	0	0	0	0	0	0	0	0.000137471
Anapleurothecium	0	0	0	0	0	0	0.00219954	0	0	0	0	0	0	0	0	0	0.000137471
Wojnowiciella	0	0	0	0	0	0	0.00219954	0	0	0	0	0	0	0	0	0	0.000137471	Pathotroph-Saprotroph
Brunneochlamydosporium	0	0	0	0	0	0	0.00219954	0	0	0	0	0	0	0	0	0	0.000137471	Pathotroph-Saprotroph-Symbiotroph
Eucalyptostroma	0	0	0	0	0	0	0.00219954	0	0	0	0	0	0	0	0	0	0.000137471	Saprotroph
Cephalotrichiella	0	0	0.00127481	0	0	0	0	0	0.000915625	0	0	0	0	0	0	0	0.000136902
Blastophorum	0	0	0.00127481	0	0	0	0	0	0	0	0	0.000903024	0	0	0	0	0.000136115
Melanconiella	0	0	0	0	0	0	0	0	0	0.00157652	0	0	0	0	0.000571105	0	0.000134226	Saprotroph
Meredithblackwellia	0	0	0	0	0	0	0	0.00158655	0	0	0	0	0	0.000551298	0	0	0.000133615
Ceriporiopsis	0	0.00207192	0	0	0	0	0	0	0	0	0	0	0	0	0	0	0.000129495	Saprotroph
Resupinatus	0	0.00103596	0	0	0	0	0	0	0	0	0	0	0	0	0	0.000975981	0.000125746	Saprotroph
Fusiconidium	0	0	0	0	0.00141753	0	0	0	0	0	0	0	0	0	0.000571105	0	0.00012429	Saprotroph
Cryptodiscus	0	0	0	0	0	0	0	0	0	0	0	0	0	0	0	0.00195196	0.000121998	Saprotroph
Xeromyces	0	0	0	0	0	0	0	0	0	0	0	0	0	0	0	0.00195196	0.000121998	Saprotroph
Postia	0	0	0	0	0	0	0	0	0	0	0.00193586	0	0	0	0	0	0.000120991	Saprotroph
Trichophaea	0	0	0	0	0	0	0	0	0	0	0.00193586	0	0	0	0	0	0.000120991	Saprotroph-Symbiotroph
Malassezia	0	0	0	0	0.00141753	0	0	0	0	0	0.000483964	0	0	0	0	0	0.000118844
Muriformistrickeria	0	0	0	0	0.00141753	0	0	0	0	0	0.000483964	0	0	0	0	0	0.000118844	Saprotroph
Mycodiella	0	0	0	0	0	0	0	0	0.000915625	0	0	0	0	0	0	0.000975981	0.000118225	Pathotroph-Saprotroph
Junghuhnia	0	0	0	0	0	0	0	0	0	0	0.000967928	0.000903024	0	0	0	0	0.000116934	Saprotroph
Kellermania	0	0	0	0	0	0	0	0	0.00183125	0	0	0	0	0	0	0	0.000114453	Pathotroph
Batcheloromyces	0	0	0	0	0	0	0	0	0	0	0	0.00180605	0	0	0	0	0.000112878	Pathotroph
Cytospora	0	0	0	0	0	0	0	0	0	0	0	0.00180605	0	0	0	0	0.000112878	Pathotroph-Saprotroph-Symbiotroph
Cainia	0	0	0	0	0	0	0	0	0	0	0	0.00180605	0	0	0	0	0.000112878	Saprotroph
Lomentospora	0	0	0	0	0	0	0	0	0	0	0	0.00180605	0	0	0	0	0.000112878	Saprotroph
Biatriospora	0.000747736	0	0	0	0	0	0	0	0	0	0.000483964	0	0	0	0.000571105	0	0.000112675
Bettsia	0	0	0	0	0	0.00130219	0	0	0	0	0.000483964	0	0	0	0	0	0.000111634	Pathotroph
Skyttea	0	0	0	0	0	0.00130219	0	0	0	0	0.000483964	0	0	0	0	0	0.000111634	Pathotroph
Acrocalymma	0.000747736	0.00103596	0	0	0	0	0	0	0	0	0	0	0	0	0	0	0.000111481	Saprotroph
Megalospora	0.000747736	0	0	0	0	0	0	0	0	0	0	0	0	0	0	0.000975981	0.000107732
Neoseptoria	0.000747736	0	0	0	0	0	0	0	0	0	0	0	0	0	0	0.000975981	0.000107732	Pathotroph-Saprotroph
Atractium	0	0	0	0	0	0	0	0	0	0	0	0	0	0	0.00171332	0	0.000107082	Pathotroph-Saprotroph-Symbiotroph
Aquamyces	0	0	0	0	0	0	0	0	0	0	0	0	0	0.000551298	0.00114221	0	0.000105844
Disculoides	0	0	0	0	0	0	0	0	0	0	0	0	0	0.00165389	0	0	0.000103368	Pathotroph
Teuvoa	0	0	0	0	0	0	0	0	0	0	0	0	0	0.00165389	0	0	0.000103368	Symbiotroph
Xyladictyochaeta	0	0	0	0	0	0	0	0.00158655	0	0	0	0	0	0	0	0	9.91591e-05
Briansuttonomyces	0	0	0	0	0	0	0	0.00158655	0	0	0	0	0	0	0	0	9.91591e-05	Pathotroph-Saprotroph
Vacuiphoma	0	0	0	0	0	0	0	0.00158655	0	0	0	0	0	0	0	0	9.91591e-05	Pathotroph-Saprotroph
Libkindia	0	0	0	0	0	0	0	0	0	0.00157652	0	0	0	0	0	0	9.85323e-05
Reticulascus	0	0	0	0	0	0	0	0	0	0.00157652	0	0	0	0	0	0	9.85323e-05
Torulaspora	0	0	0	0	0	0	0	0	0	0.00157652	0	0	0	0	0	0	9.85323e-05
Sirastachys	0	0	0	0	0	0	0	0	0	0.00157652	0	0	0	0	0	0	9.85323e-05
Stolonocarpus	0	0	0	0	0	0	0	0	0	0.00157652	0	0	0	0	0	0	9.85323e-05
Didymostilbe	0	0	0	0	0	0	0	0	0	0.00157652	0	0	0	0	0	0	9.85323e-05
Rosenscheldiella	0	0	0	0	0	0	0	0	0	0.00157652	0	0	0	0	0	0	9.85323e-05	Pathotroph
Berkleasmium	0	0	0	0	0	0	0	0	0	0.00157652	0	0	0	0	0	0	9.85323e-05	Pathotroph-Saprotroph
Brycekendrickomyces	0	0	0	0	0	0	0	0	0	0.00157652	0	0	0	0	0	0	9.85323e-05	Saprotroph
Camarophyllus	0	0	0	0	0	0	0	0	0	0.00157652	0	0	0	0	0	0	9.85323e-05	Saprotroph
Ambrosiozyma	0	0	0	0	0	0	0	0	0	0.00157652	0	0	0	0	0	0	9.85323e-05	Saprotroph
Caloplaca	0	0	0	0	0	0	0	0	0	0.00157652	0	0	0	0	0	0	9.85323e-05	Symbiotroph
Phlogicylindrium	0	0	0	0	0	0	0	0	0	0	0	0	0	0	0.000571105	0.000975981	9.66929e-05	Pathotroph
Tracylla	0	0	0	0	0	0	0	0	0	0	0	0	0.00153123	0	0	0	9.57018e-05
Ramoconidiophora	0	0	0	0	0	0	0	0	0	0	0	0	0.00153123	0	0	0	9.57018e-05
Ogataea	0	0	0	0	0	0	0	0	0	0	0	0	0.00153123	0	0	0	9.57018e-05
Wallrothiella	0	0	0	0	0	0	0	0	0	0	0	0	0.00153123	0	0	0	9.57018e-05
Pseudophialophora	0	0	0	0	0	0	0	0	0	0	0	0	0.00153123	0	0	0	9.57018e-05	Pathotroph
Neochlamydotubeufia	0	0	0	0	0	0	0	0	0	0	0	0	0.00153123	0	0	0	9.57018e-05	Pathotroph-Saprotroph
Xenosonderhenia	0	0	0	0	0	0	0	0	0	0	0	0	0.00153123	0	0	0	9.57018e-05	Saprotroph
Tothia	0	0	0	0	0	0	0	0	0	0	0	0	0.00153123	0	0	0	9.57018e-05	Saprotroph
Leptosphaerulina	0	0	0	0	0	0	0	0	0	0	0	0	0.00153123	0	0	0	9.57018e-05	Symbiotroph
Rachicladosporium	0	0	0	0	0	0	0	0	0	0	0	0	0	0.000551298	0	0.000975981	9.5455e-05
Dendrophoma	0	0	0	0	0	0	0	0	0	0	0	0	0	0.000551298	0	0.000975981	9.5455e-05	Pathotroph
Crassimassarina	0.00149547	0	0	0	0	0	0	0	0	0	0	0	0	0	0	0	9.3467e-05
Pseudophloeospora	0.00149547	0	0	0	0	0	0	0	0	0	0	0	0	0	0	0	9.3467e-05
Mycoleptodonoides	0.00149547	0	0	0	0	0	0	0	0	0	0	0	0	0	0	0	9.3467e-05	Saprotroph
Fumiglobus	0	0	0	0	0	0	0	0	0	0	0.000483964	0	0	0	0	0.000975981	9.12466e-05	Saprotroph
Albatrellus	0	0	0	0	0	0	0	0	0	0	0.000483964	0	0	0	0	0.000975981	9.12466e-05	Symbiotroph
Fantasmomyces	0	0	0	0	0	0	0	0	0	0	0	0.000903024	0	0.000551298	0	0	9.08952e-05
Parathielavia	0	0	0	0	0	0	0	0	0	0	0.00145189	0	0	0	0	0	9.07432e-05
Subramaniula	0	0	0	0	0	0	0	0	0	0	0.00145189	0	0	0	0	0	9.07432e-05	Saprotroph
Marquesius	0	0	0	0	0.00141753	0	0	0	0	0	0	0	0	0	0	0	8.85959e-05
Tenuimurus	0	0	0	0	0.00141753	0	0	0	0	0	0	0	0	0	0	0	8.85959e-05
Pseudopyrenochaeta	0	0	0	0	0.00141753	0	0	0	0	0	0	0	0	0	0	0	8.85959e-05
Spathaspora	0	0	0	0	0.00141753	0	0	0	0	0	0	0	0	0	0	0	8.85959e-05
Mycochaetophora	0	0	0	0	0.00141753	0	0	0	0	0	0	0	0	0	0	0	8.85959e-05
Backusella	0	0	0	0	0.00141753	0	0	0	0	0	0	0	0	0	0	0	8.85959e-05
Pirozynskiella	0	0	0	0	0.00141753	0	0	0	0	0	0	0	0	0	0	0	8.85959e-05	Pathotroph
Pyrenopeziza	0	0	0	0	0.00141753	0	0	0	0	0	0	0	0	0	0	0	8.85959e-05	Pathotroph
Arxiella	0	0	0	0	0.00141753	0	0	0	0	0	0	0	0	0	0	0	8.85959e-05	Pathotroph-Saprotroph
Neoconiothyrium	0	0	0	0	0	0	0	0	0.000915625	0	0.000483964	0	0	0	0	0	8.74743e-05
Pseudothielavia	0	0	0	0	0	0	0	0	0	0	0.000483964	0.000903024	0	0	0	0	8.66868e-05
Umbilicaria	0	0	0	0	0	0	0	0	0	0	0.000483964	0.000903024	0	0	0	0	8.66868e-05	Symbiotroph
Neoasbolisia	0	0	0	0	0	0.00130219	0	0	0	0	0	0	0	0	0	0	8.13866e-05
Cancellidium	0	0	0	0	0	0.00130219	0	0	0	0	0	0	0	0	0	0	8.13866e-05
Sparticola	0	0	0	0	0	0.00130219	0	0	0	0	0	0	0	0	0	0	8.13866e-05	Saprotroph
Ascotricha	0	0	0	0	0	0.00130219	0	0	0	0	0	0	0	0	0	0	8.13866e-05	Saprotroph
Scolecoxyphium	0	0	0	0	0	0.00130219	0	0	0	0	0	0	0	0	0	0	8.13866e-05	Saprotroph
Brettanomyces	0	0	0	0.00128904	0	0	0	0	0	0	0	0	0	0	0	0	8.05651e-05
Wettsteinina	0	0	0	0.00128904	0	0	0	0	0	0	0	0	0	0	0	0	8.05651e-05
Kazachstania	0	0	0	0.00128904	0	0	0	0	0	0	0	0	0	0	0	0	8.05651e-05
Coniella	0	0	0	0.00128904	0	0	0	0	0	0	0	0	0	0	0	0	8.05651e-05	Pathotroph
Exserohilum	0	0	0	0.00128904	0	0	0	0	0	0	0	0	0	0	0	0	8.05651e-05	Pathotroph
Fonsecaea	0	0	0	0.00128904	0	0	0	0	0	0	0	0	0	0	0	0	8.05651e-05	Saprotroph
Calyptosphaeria	0	0	0.00127481	0	0	0	0	0	0	0	0	0	0	0	0	0	7.96757e-05
Sugitazyma	0	0	0.00127481	0	0	0	0	0	0	0	0	0	0	0	0	0	7.96757e-05
Perusta	0	0	0.00127481	0	0	0	0	0	0	0	0	0	0	0	0	0	7.96757e-05
Xenopenidiella	0	0	0.00127481	0	0	0	0	0	0	0	0	0	0	0	0	0	7.96757e-05
Priceomyces	0	0	0.00127481	0	0	0	0	0	0	0	0	0	0	0	0	0	7.96757e-05
Microglossum	0	0	0.00127481	0	0	0	0	0	0	0	0	0	0	0	0	0	7.96757e-05
Calophoma	0	0	0.00127481	0	0	0	0	0	0	0	0	0	0	0	0	0	7.96757e-05	Pathotroph
Calcarisporium	0	0	0.00127481	0	0	0	0	0	0	0	0	0	0	0	0	0	7.96757e-05	Pathotroph
Bifusisporella	0	0	0.00127481	0	0	0	0	0	0	0	0	0	0	0	0	0	7.96757e-05	Pathotroph
Magnaporthiopsis	0	0	0.00127481	0	0	0	0	0	0	0	0	0	0	0	0	0	7.96757e-05	Pathotroph
Bullanockia	0	0	0.00127481	0	0	0	0	0	0	0	0	0	0	0	0	0	7.96757e-05	Pathotroph-Saprotroph
Triadelphia	0	0	0.00127481	0	0	0	0	0	0	0	0	0	0	0	0	0	7.96757e-05	Pathotroph-Saprotroph
Dematiocladium	0	0	0.00127481	0	0	0	0	0	0	0	0	0	0	0	0	0	7.96757e-05	Pathotroph-Saprotroph-Symbiotroph
Bisporella	0	0	0.00127481	0	0	0	0	0	0	0	0	0	0	0	0	0	7.96757e-05	Saprotroph
Tetrapyrgos	0	0	0.00127481	0	0	0	0	0	0	0	0	0	0	0	0	0	7.96757e-05	Saprotroph
Ceraceomyces	0	0	0.00127481	0	0	0	0	0	0	0	0	0	0	0	0	0	7.96757e-05	Saprotroph
Chaetomidium	0	0	0.00127481	0	0	0	0	0	0	0	0	0	0	0	0	0	7.96757e-05	Saprotroph
Allantophomopsiella	0.000747736	0	0	0	0	0	0	0	0	0	0.000483964	0	0	0	0	0	7.69813e-05	Pathotroph
Capitotricha	0.000747736	0	0	0	0	0	0	0	0	0	0.000483964	0	0	0	0	0	7.69813e-05	Saprotroph
Neoidriella	0	0	0	0	0	0	0	0	0	0	0	0	0	0	0.00114221	0	7.13882e-05
Hapsidospora	0	0	0	0	0	0	0	0	0	0	0	0	0	0	0.00114221	0	7.13882e-05
Lepteutypa	0	0	0	0	0	0	0	0	0	0	0	0	0	0	0.00114221	0	7.13882e-05	Pathotroph
Wardomycopsis	0	0	0	0	0	0	0	0	0	0	0	0	0	0	0.00114221	0	7.13882e-05	Saprotroph
Violella	0	0	0	0	0	0	0	0	0	0	0	0	0	0	0.00114221	0	7.13882e-05	Symbiotroph
Lecidea	0	0	0	0	0	0	0	0	0	0	0	0	0	0	0.00114221	0	7.13882e-05	Symbiotroph
Phylliscum	0	0	0	0	0	0	0	0	0	0	0	0	0	0.000551298	0.000571105	0	7.01502e-05	Symbiotroph
Retiarius	0	0	0	0	0	0	0	0	0	0	0	0	0	0.0011026	0	0	6.89123e-05	Saprotroph
Phaeothecoidea	0	0	0	0	0	0	0	0	0	0	0	0	0	0.0011026	0	0	6.89123e-05	Saprotroph
Marjia	0	0	0	0	0	0	0	0	0	0	0.000483964	0	0	0	0.000571105	0	6.59418e-05	Saprotroph
Nematodospora	0	0.00103596	0	0	0	0	0	0	0	0	0	0	0	0	0	0	6.47474e-05
Pascua	0	0	0	0	0	0	0	0	0	0	0.000483964	0	0	0.000551298	0	0	6.47039e-05
Gregarithecium	0	0	0	0	0	0	0	0	0	0	0.000483964	0	0	0.000551298	0	0	6.47039e-05	Saprotroph
Saturnispora	0	0	0	0	0	0	0	0	0	0	0	0	0	0	0	0.000975981	6.09988e-05
Kirstenboschia	0	0	0	0	0	0	0	0	0	0	0	0	0	0	0	0.000975981	6.09988e-05
Neomyrothecium	0	0	0	0	0	0	0	0	0	0	0	0	0	0	0	0.000975981	6.09988e-05
Rostriconidium	0	0	0	0	0	0	0	0	0	0	0	0	0	0	0	0.000975981	6.09988e-05
Setoidium	0	0	0	0	0	0	0	0	0	0	0	0	0	0	0	0.000975981	6.09988e-05	Pathotroph
Rhizopus	0	0	0	0	0	0	0	0	0	0	0	0	0	0	0	0.000975981	6.09988e-05	Pathotroph-Saprotroph
Neoceratosperma	0	0	0	0	0	0	0	0	0	0	0	0	0	0	0	0.000975981	6.09988e-05	Pathotroph-Saprotroph
Periconia	0	0	0	0	0	0	0	0	0	0	0	0	0	0	0	0.000975981	6.09988e-05	Pathotroph-Saprotroph-Symbiotroph
Nodulosphaeria	0	0	0	0	0	0	0	0	0	0	0	0	0	0	0	0.000975981	6.09988e-05	Saprotroph
Lepidosphaeria	0	0	0	0	0	0	0	0	0	0	0	0	0	0	0	0.000975981	6.09988e-05	Saprotroph
Acanthostigma	0	0	0	0	0	0	0	0	0	0	0	0	0	0	0	0.000975981	6.09988e-05	Saprotroph
Ocellularia	0	0	0	0	0	0	0	0	0	0	0	0	0	0	0	0.000975981	6.09988e-05	Symbiotroph
Pulveroboletus	0	0	0	0	0	0	0	0	0	0	0	0	0	0	0	0.000975981	6.09988e-05	Symbiotroph
Phaeoclavulina	0	0	0	0	0	0	0	0	0	0	0	0	0	0	0	0.000975981	6.09988e-05	Symbiotroph
Neospadicoides	0	0	0	0	0	0	0	0	0	0	0.000967928	0	0	0	0	0	6.04955e-05
Pseudofusicoccum	0	0	0	0	0	0	0	0	0	0	0.000967928	0	0	0	0	0	6.04955e-05	Pathotroph
Xerocomellus	0	0	0	0	0	0	0	0	0	0	0.000967928	0	0	0	0	0	6.04955e-05	Pathotroph-Saprotroph-Symbiotroph
Antella	0	0	0	0	0	0	0	0	0	0	0.000967928	0	0	0	0	0	6.04955e-05	Saprotroph
Cercophora	0	0	0	0	0	0	0	0	0	0	0.000967928	0	0	0	0	0	6.04955e-05	Saprotroph
Xylographa	0	0	0	0	0	0	0	0	0	0	0.000967928	0	0	0	0	0	6.04955e-05	Symbiotroph
Neohortaea	0	0	0	0	0	0	0	0	0.000915625	0	0	0	0	0	0	0	5.72266e-05
Fuscosporella	0	0	0	0	0	0	0	0	0.000915625	0	0	0	0	0	0	0	5.72266e-05
Hanseniaspora	0	0	0	0	0	0	0	0	0.000915625	0	0	0	0	0	0	0	5.72266e-05
Protocrea	0	0	0	0	0	0	0	0	0.000915625	0	0	0	0	0	0	0	5.72266e-05	Pathotroph
Stropharia	0	0	0	0	0	0	0	0	0.000915625	0	0	0	0	0	0	0	5.72266e-05	Pathotroph-Saprotroph
Neoramichloridium	0	0	0	0	0	0	0	0	0.000915625	0	0	0	0	0	0	0	5.72266e-05	Pathotroph-Saprotroph
Neophaeocryptopus	0	0	0	0	0	0	0	0	0.000915625	0	0	0	0	0	0	0	5.72266e-05	Pathotroph-Saprotroph-Symbiotroph
Colletotrichum	0	0	0	0	0	0	0	0	0.000915625	0	0	0	0	0	0	0	5.72266e-05	Pathotroph-Symbiotroph
Phaeotrichum	0	0	0	0	0	0	0	0	0.000915625	0	0	0	0	0	0	0	5.72266e-05	Saprotroph
Echinoderma	0	0	0	0	0	0	0	0	0.000915625	0	0	0	0	0	0	0	5.72266e-05	Saprotroph
Sporidesmiella	0	0	0	0	0	0	0	0	0.000915625	0	0	0	0	0	0	0	5.72266e-05	Saprotroph
Aaosphaeria	0	0	0	0	0	0	0	0	0.000915625	0	0	0	0	0	0	0	5.72266e-05	Saprotroph
Induratia	0	0	0	0	0	0	0	0	0.000915625	0	0	0	0	0	0	0	5.72266e-05	Saprotroph
Terramyces	0	0	0	0	0	0	0	0	0.000915625	0	0	0	0	0	0	0	5.72266e-05	Saprotroph
Parmularia	0	0	0	0	0	0	0	0	0	0	0	0.000903024	0	0	0	0	5.6439e-05
Lapidomyces	0	0	0	0	0	0	0	0	0	0	0	0.000903024	0	0	0	0	5.6439e-05
Heterocephalacria	0	0	0	0	0	0	0	0	0	0	0	0.000903024	0	0	0	0	5.6439e-05
Bullera	0	0	0	0	0	0	0	0	0	0	0	0.000903024	0	0	0	0	5.6439e-05
Vexillomyces	0	0	0	0	0	0	0	0	0	0	0	0.000903024	0	0	0	0	5.6439e-05
Blastosporium	0	0	0	0	0	0	0	0	0	0	0	0.000903024	0	0	0	0	5.6439e-05	Pathotroph
Gibellulopsis	0	0	0	0	0	0	0	0	0	0	0	0.000903024	0	0	0	0	5.6439e-05	Pathotroph
Bipolaris	0	0	0	0	0	0	0	0	0	0	0	0.000903024	0	0	0	0	5.6439e-05	Pathotroph
Virosphaerella	0	0	0	0	0	0	0	0	0	0	0	0.000903024	0	0	0	0	5.6439e-05	Pathotroph-Saprotroph
Nigrosabulum	0	0	0	0	0	0	0	0	0	0	0	0.000903024	0	0	0	0	5.6439e-05	Pathotroph-Saprotroph
Cyanodermella	0	0	0	0	0	0	0	0	0	0	0	0.000903024	0	0	0	0	5.6439e-05	Saprotroph
Quadricrura	0	0	0	0	0	0	0	0	0	0	0	0.000903024	0	0	0	0	5.6439e-05	Saprotroph
Favolaschia	0	0	0	0	0	0	0	0	0	0	0	0.000903024	0	0	0	0	5.6439e-05	Saprotroph
Neosetophoma	0	0	0	0	0	0	0	0	0	0	0	0.000903024	0	0	0	0	5.6439e-05	Saprotroph
Clavispora	0.000747736	0	0	0	0	0	0	0	0	0	0	0	0	0	0	0	4.67335e-05
Rhachisphaerella	0.000747736	0	0	0	0	0	0	0	0	0	0	0	0	0	0	0	4.67335e-05	Pathotroph-Saprotroph
Thermoascus	0.000747736	0	0	0	0	0	0	0	0	0	0	0	0	0	0	0	4.67335e-05	Saprotroph
Fagicola	0.000747736	0	0	0	0	0	0	0	0	0	0	0	0	0	0	0	4.67335e-05	Saprotroph
Cerarioporia	0.000747736	0	0	0	0	0	0	0	0	0	0	0	0	0	0	0	4.67335e-05	Saprotroph
Chaetothiersia	0.000747736	0	0	0	0	0	0	0	0	0	0	0	0	0	0	0	4.67335e-05	Saprotroph
Anzia	0.000747736	0	0	0	0	0	0	0	0	0	0	0	0	0	0	0	4.67335e-05	Symbiotroph
Yunzhangia	0	0	0	0	0	0	0	0	0	0	0	0	0	0	0.000571105	0	3.56941e-05
Amyloporia	0	0	0	0	0	0	0	0	0	0	0	0	0	0	0.000571105	0	3.56941e-05
Ciliosporella	0	0	0	0	0	0	0	0	0	0	0	0	0	0	0.000571105	0	3.56941e-05
Macgarvieomyces	0	0	0	0	0	0	0	0	0	0	0	0	0	0	0.000571105	0	3.56941e-05
Parvothecium	0	0	0	0	0	0	0	0	0	0	0	0	0	0	0.000571105	0	3.56941e-05
Leiothecium	0	0	0	0	0	0	0	0	0	0	0	0	0	0	0.000571105	0	3.56941e-05
Cyclothyriella	0	0	0	0	0	0	0	0	0	0	0	0	0	0	0.000571105	0	3.56941e-05
Neocatenulostroma	0	0	0	0	0	0	0	0	0	0	0	0	0	0	0.000571105	0	3.56941e-05
Aquilomyces	0	0	0	0	0	0	0	0	0	0	0	0	0	0	0.000571105	0	3.56941e-05
Lasiodiplodia	0	0	0	0	0	0	0	0	0	0	0	0	0	0	0.000571105	0	3.56941e-05	Pathotroph
Ustilago	0	0	0	0	0	0	0	0	0	0	0	0	0	0	0.000571105	0	3.56941e-05	Pathotroph
Johansonia	0	0	0	0	0	0	0	0	0	0	0	0	0	0	0.000571105	0	3.56941e-05	Pathotroph
Brunneosphaerella	0	0	0	0	0	0	0	0	0	0	0	0	0	0	0.000571105	0	3.56941e-05	Pathotroph
Dimorphiopsis	0	0	0	0	0	0	0	0	0	0	0	0	0	0	0.000571105	0	3.56941e-05	Pathotroph
Astragalicola	0	0	0	0	0	0	0	0	0	0	0	0	0	0	0.000571105	0	3.56941e-05	Pathotroph-Saprotroph
Setophaeosphaeria	0	0	0	0	0	0	0	0	0	0	0	0	0	0	0.000571105	0	3.56941e-05	Pathotroph-Saprotroph
Kiskunsagia	0	0	0	0	0	0	0	0	0	0	0	0	0	0	0.000571105	0	3.56941e-05	Pathotroph-Saprotroph
Heteroradulum	0	0	0	0	0	0	0	0	0	0	0	0	0	0	0.000571105	0	3.56941e-05	Pathotroph-Saprotroph
Scopulariopsis	0	0	0	0	0	0	0	0	0	0	0	0	0	0	0.000571105	0	3.56941e-05	Pathotroph-Saprotroph-Symbiotroph
Cylindromonium	0	0	0	0	0	0	0	0	0	0	0	0	0	0	0.000571105	0	3.56941e-05	Pathotroph-Saprotroph-Symbiotroph
Nullicamyces	0	0	0	0	0	0	0	0	0	0	0	0	0	0	0.000571105	0	3.56941e-05	Pathotroph-Symbiotroph
Uwebraunia	0	0	0	0	0	0	0	0	0	0	0	0	0	0	0.000571105	0	3.56941e-05	Saprotroph
Xylotumulus	0	0	0	0	0	0	0	0	0	0	0	0	0	0	0.000571105	0	3.56941e-05	Saprotroph
Lemonniera	0	0	0	0	0	0	0	0	0	0	0	0	0	0	0.000571105	0	3.56941e-05	Saprotroph
Tricladium	0	0	0	0	0	0	0	0	0	0	0	0	0	0	0.000571105	0	3.56941e-05	Saprotroph
Gymnoascus	0	0	0	0	0	0	0	0	0	0	0	0	0	0	0.000571105	0	3.56941e-05	Saprotroph
Ochronectria	0	0	0	0	0	0	0	0	0	0	0	0	0	0	0.000571105	0	3.56941e-05	Saprotroph
Neodendryphiella	0	0	0	0	0	0	0	0	0	0	0	0	0	0	0.000571105	0	3.56941e-05	Saprotroph
Endocarpon	0	0	0	0	0	0	0	0	0	0	0	0	0	0	0.000571105	0	3.56941e-05	Symbiotroph
Fulgidea	0	0	0	0	0	0	0	0	0	0	0	0	0	0	0.000571105	0	3.56941e-05	Symbiotroph
Erioscyphella	0	0	0	0	0	0	0	0	0	0	0	0	0	0.000551298	0	0	3.44561e-05
Hazslinszkyomyces	0	0	0	0	0	0	0	0	0	0	0	0	0	0.000551298	0	0	3.44561e-05
Simplicidiella	0	0	0	0	0	0	0	0	0	0	0	0	0	0.000551298	0	0	3.44561e-05
Marchandiomyces	0	0	0	0	0	0	0	0	0	0	0	0	0	0.000551298	0	0	3.44561e-05	Pathotroph
Pseudophaeosphaeria	0	0	0	0	0	0	0	0	0	0	0	0	0	0.000551298	0	0	3.44561e-05	Pathotroph-Saprotroph
Wojnowicia	0	0	0	0	0	0	0	0	0	0	0	0	0	0.000551298	0	0	3.44561e-05	Pathotroph-Saprotroph
Scytinostroma	0	0	0	0	0	0	0	0	0	0	0	0	0	0.000551298	0	0	3.44561e-05	Saprotroph
Chlamydotubeufia	0	0	0	0	0	0	0	0	0	0	0	0	0	0.000551298	0	0	3.44561e-05	Saprotroph
Arthrobotrys	0	0	0	0	0	0	0	0	0	0	0	0	0	0.000551298	0	0	3.44561e-05	Saprotroph
Praetumpfia	0	0	0	0	0	0	0	0	0	0	0	0	0	0.000551298	0	0	3.44561e-05	Saprotroph
Hyalocladosporiella	0	0	0	0	0	0	0	0	0	0	0.000483964	0	0	0	0	0	3.02477e-05
Distoseptispora	0	0	0	0	0	0	0	0	0	0	0.000483964	0	0	0	0	0	3.02477e-05
Erythrobasidium	0	0	0	0	0	0	0	0	0	0	0.000483964	0	0	0	0	0	3.02477e-05
Minimedusa	0	0	0	0	0	0	0	0	0	0	0.000483964	0	0	0	0	0	3.02477e-05
Sepedonium	0	0	0	0	0	0	0	0	0	0	0.000483964	0	0	0	0	0	3.02477e-05
Lobulomyces	0	0	0	0	0	0	0	0	0	0	0.000483964	0	0	0	0	0	3.02477e-05
Lignosphaeria	0	0	0	0	0	0	0	0	0	0	0.000483964	0	0	0	0	0	3.02477e-05
Fuscostagonospora	0	0	0	0	0	0	0	0	0	0	0.000483964	0	0	0	0	0	3.02477e-05
Rhizidium	0	0	0	0	0	0	0	0	0	0	0.000483964	0	0	0	0	0	3.02477e-05	Pathotroph
Cylindrocarpon	0	0	0	0	0	0	0	0	0	0	0.000483964	0	0	0	0	0	3.02477e-05	Pathotroph
Cyclaneusma	0	0	0	0	0	0	0	0	0	0	0.000483964	0	0	0	0	0	3.02477e-05	Pathotroph
Fomitopsis	0	0	0	0	0	0	0	0	0	0	0.000483964	0	0	0	0	0	3.02477e-05	Pathotroph-Saprotroph
Ectophoma	0	0	0	0	0	0	0	0	0	0	0.000483964	0	0	0	0	0	3.02477e-05	Pathotroph-Saprotroph
Pseudosperma	0	0	0	0	0	0	0	0	0	0	0.000483964	0	0	0	0	0	3.02477e-05	Pathotroph-Saprotroph-Symbiotroph
Mollisia	0	0	0	0	0	0	0	0	0	0	0.000483964	0	0	0	0	0	3.02477e-05	Pathotroph-Symbiotroph
Chromolaenicola	0	0	0	0	0	0	0	0	0	0	0.000483964	0	0	0	0	0	3.02477e-05	Saprotroph
Gelasinospora	0	0	0	0	0	0	0	0	0	0	0.000483964	0	0	0	0	0	3.02477e-05	Saprotroph
Petriella	0	0	0	0	0	0	0	0	0	0	0.000483964	0	0	0	0	0	3.02477e-05	Saprotroph
Macrolepiota	0	0	0	0	0	0	0	0	0	0	0.000483964	0	0	0	0	0	3.02477e-05	Saprotroph
Helicodendron	0	0	0	0	0	0	0	0	0	0	0.000483964	0	0	0	0	0	3.02477e-05	Saprotroph
Pseudoproboscispora	0	0	0	0	0	0	0	0	0	0	0.000483964	0	0	0	0	0	3.02477e-05	Saprotroph
Chromolaenomyces	0	0	0	0	0	0	0	0	0	0	0.000483964	0	0	0	0	0	3.02477e-05	Saprotroph
Boletopsis	0	0	0	0	0	0	0	0	0	0	0.000483964	0	0	0	0	0	3.02477e-05	Symbiotroph
