# Supplementary material for: High diversity of fungal ecological groups in Andean–Patagonian Nothofagus forests
Source: PLoS One. 2023 Aug 24;18(8):e0290398. doi: 10.1371/journal.pone.0290398 (PMC10449153; doi:10.1371/journal.pone.0290398)
Supplement: S4 Table — (XLSX) [file pone.0290398.s004.xlsx]

## Sheet: Table S4 fungal orders
plot	CC-O	CC-Y	MC-O	MC-Y	MCR-O	MCR-Y	MR-O	MR-Y	PC-O	PC-Y	PP-O	PP-Y	PR-O	PR-Y	RR-O	RR-Y	Mean
Agaricales	24.6162	19.185	31.4028	37.1128	42.7339	24.9043	30.2921	31.9779	23.8096	27.5937	29.7183	17.1021	24.481	32.437	7.47322	23.6941	26.7834
Helotiales	32.599	24.1239	26.1361	14.6457	11.0585	3.70782	10.9651	16.3773	18.1193	13.0903	14.5089	28.9364	23.4864	18.1616	6.52443	7.10416	16.8466
Thelephorales	5.47454	8.50353	18.9963	2.45589	17.8838	21.2042	34.3194	10.2917	3.28774	4.23363	7.66203	17.1092	23.631	5.73441	7.8176	18.5781	12.9489
Cantharellales	4.98162	19.8503	3.08077	13.5393	0.457098	1.11649	2.83158	10.846	8.57563	10.4317	0.23175	9.69469	3.8042	11.2379	2.65135	1.32207	6.54077
Trichosporonales	4.48404	3.67472	1.51184	4.015	0.686325	0.809874	1.51959	1.05371	16.4284	6.89077	0.394975	1.05561	3.95813	3.90778	26.3437	1.08806	4.86391
Sebacinales	11.3406	1.14709	0.240445	0.989703	6.65573	14.2595	1.51751	5.71024	1.37644	5.7022	0.0138003	0.650576	1.06683	12.816	0.544678	0.501188	4.03328
Hypocreales	0.937476	0.771141	2.4846	4.37587	1.49744	1.45027	0.869818	1.77399	3.25783	1.38399	4.42039	4.2398	2.7561	1.81261	10.6482	6.68773	3.08545
Pezizales	1.5207	4.23078	3.21143	0.359794	4.2997	23.5045	3.58099	1.37415	4.1148	3.01735	2.6035	1.0935	2.43886	2.11421	1.27853	1.00698	3.73436
Eurotiales	0.766179	1.0413	2.20573	4.43097	1.08781	0.283326	0.693363	1.19661	2.65719	2.29401	3.37489	4.21927	0.758965	0.574644	3.76472	6.02808	2.21107
Corticiales	2.73435	13.1715	0.109792	1.43485	0.264493	1.5874	1.09402	0.109701	0.175152	0.564387	2.19949	2.61336	0.334641	0.977445	0.362533	6.15246	2.11785
Mortierellales	1.26026	1.21791	1.03864	5.7621	0.581884	0.618402	1.57564	2.62706	2.12319	2.63235	1.06643	0.972706	2.40272	0.70841	4.6772	4.49503	2.11
Tremellales	0.706166	0.315626	1.28018	2.10474	0.83417	0.696026	0.400656	0.392615	7.16159	8.58976	1.50328	2.59283	0.943687	1.07414	0.739123	0.394317	1.85806
Chaetothyriales	0.628092	0.723928	0.545668	0.494852	1.26278	1.31313	2.19011	1.90967	0.298186	2.27213	2.91282	1.63828	2.21666	1.17484	2.64491	3.49358	1.60748
Hymenochaetales	2.57296	0.114535	0.109792	0.197725	0.0271275	0.984527	5.01131	0.141457	2.70931	0.16917	6.84544	0.139748	2.52051	0.473442	0.0749665	0.121612	1.38835
Polyporales	0.164306	0.128523	0.157003	0.49161	3.1929	0.43728	0.0788856	0.157335	0.269136	5.36532	3.59427	3.93898	0.0816523	3.48343	0.285224	0.433933	1.39124
Pleosporales	0.504571	0.368084	0.435876	1.97725	2.41435	0.887497	0.504453	0.893489	0.300749	0.646055	2.27182	0.94902	0.995891	1.13576	2.35793	0.933279	1.0985
Russulales	0.0512728	0.0271036	0.321692	0.137219	0.195318	0.014231	0.890577	10.4101	0.0410113	0.546886	1.7869	0.0363186	0.841956	0.170339	0.0931224	1.88222	1.09039
Other	4.65767	1.40502	6.73137	5.4747	4.86667	2.22133	1.6649	2.75697	5.29473	4.57635	14.891	3.0176	3.28082	2.00599	21.7186	16.0832	6.29043
