# Supplementary material for: High diversity of fungal ecological groups in Andean–Patagonian Nothofagus forests
Source: PLoS One. 2023 Aug 24;18(8):e0290398. doi: 10.1371/journal.pone.0290398 (PMC10449153; doi:10.1371/journal.pone.0290398)
Supplement: S5 Table — (XLSX) [file pone.0290398.s005.xlsx]

## Sheet: Table S5 fungal phyla
plot	CC-O	CC-Y	MC-O	MC-Y	MCR-Y	MCR-O	MR-O	MR-Y	PC-O	PC-Y	PP-O	PP-Y	PR-O	PR-Y	RR-O	RR-Y	Total
Basidiomycota	58.0315	66.114	57.4195	66.549	62.7453	72.644	77.8653	70.7321	63.9115	70.155	60.4192	54.0477	61.8038	71.7838	46.1486	59.1479	62.0528
Ascomycota	40.5152	32.3532	41.432	32.5603	31.2807	25.8919	20.4535	26.4503	33.7008	26.9114	34.4304	44.812	35.6736	27.2924	42.2527	35.7391	34.5058
Mucoromycota	1.41698	1.50587	1.14845	0.817474	5.95501	1.07391	1.66262	2.72629	2.35396	2.90474	5.14425	1.12728	2.5226	0.874748	8.31722	5.00871	3.06969
Olpidiomycota	0.0346308	0.0252284	0	0.0192498	0.00316981	0.363334	0.0041154	0	0.0118162	0.0216341	0.00283638	0.00688768	0	0.0396038	3.24833	0.0919516	0.355721
Chytridiomycota	0.00115436	0.00173989	0	0.0538994	0.00845282	0.0080443	0.0144039	0.0913998	0.00928419	0.00576909	0.00283638	0.0015306	0	0.00594056	0.0331406	0.00972565	0.0129049
Zoopagomycota	0	0	0	0	0.00739622	0	0	0	0.0126603	0	0.000472731	0.00459179	0	0	0	0	0.00161986
Cryptomycota	0.000577181	0	0	0	0	0.01877	0	0	0	0.00144227	0	0	0	0.00346533	0	0.00265245	0.00145787
