# Supplementary material for: High diversity of fungal ecological groups in Andean–Patagonian Nothofagus forests
Source: PLoS One. 2023 Aug 24;18(8):e0290398. doi: 10.1371/journal.pone.0290398 (PMC10449153; doi:10.1371/journal.pone.0290398)
Supplement: S6 Table — (XLSX) [file pone.0290398.s006.xlsx]

## Sheet: Table S6 diversity indices
order of diversity:	0	0.25	0.5	1	2	4	8	16	32	64	Inf
CC.O	484	191.63	73.2176	20.9522	10.1045	7.08365	5.88121	5.28935	5.01418	4.88749	4.76781
CC.Y	366	131.824	44.9881	13.3049	7.8826	6.10364	5.22356	4.74975	4.51954	4.41262	4.31145
MC.O	406	158.784	60.0901	16.2024	6.91981	4.80243	4.10447	3.78098	3.62451	3.55119	3.48156
MC.Y	384	168.215	75.2244	25.1589	10.4592	6.04897	4.7169	4.25365	4.05956	3.97027	3.88565
MCR.O	424	174.34	64.6506	13.2417	4.6857	3.16111	2.70149	2.52853	2.45398	2.41926	2.3861
MCR.Y	308	112.477	39.9537	11.7068	6.79594	5.58554	4.93507	4.54584	4.33979	4.24006	4.14543
MR.O	314	125.251	46.5226	12.3366	5.70913	4.18607	3.71028	3.48614	3.36043	3.29675	3.23587
MR.Y	366	148.661	56.544	15.4322	7.44228	5.07676	4.11037	3.74158	3.58566	3.51371	3.44539
PC.O	490	197.106	79.7652	25.6472	12.8354	8.9036	7.18958	6.39587	6.02931	5.85983	5.70016
PC.Y	432	182.68	73.8816	22.7362	12.1711	8.90089	7.16632	6.32867	5.96347	5.79682	5.63982
PP.O	538	199.928	79.8046	29.4446	15.183	9.09659	6.82307	6.00608	5.6686	5.51462	5.36945
PP.Y	486	189.531	73.6731	22.713	11.07	7.75705	6.39276	5.7202	5.40979	5.26676	5.13179
PR.O	401	178.203	74.9519	20.3165	8.20128	5.42875	4.48604	4.08004	3.89952	3.81619	3.73717
PR.Y	509	178.191	58.5815	14.9371	7.19333	4.84574	3.94853	3.60442	3.45839	3.39094	3.32685
RR.O	589	266.121	122.981	37.1042	11.6295	6.13132	4.75412	4.28488	4.0884	3.99803	3.91239
RR.Y	491	212.903	91.962	28.1526	11.6334	7.4583	6.21173	5.7581	5.56166	5.46606	5.34681
Min	308	112.477	39.9537	11.7068	4.6857	3.16111	2.70149	2.52853	2.45398	2.41926	2.3861
Max	589	266.121	122.981	37.1042	15.183	9.09659	7.18958	6.39587	6.02931	5.85983	5.70016
Mean	436.75	175.99	69.7995	20.5867	9.36975	6.28565	5.14722	4.65963	4.4398	4.33754	4.23898
